# Supplementary material for: Construction of a high-density, high-resolution genetic map and its integration with BAC-based physical map in channel catfish
Source: DNA Res. 2014 Nov 26;22(1):39–52. doi: 10.1093/dnares/dsu038 (PMC4379976; doi:10.1093/dnares/dsu038)
Supplement: Supplementary Data [file supp_dsu038_dsu038supp_data1.xlsx]

## Sheet: sex-average map
Table S1 (1):The detailed information of sex-average linkage map
LGs	MarkerID	map position
LG1	AX-85238541	0
LG1	AX-85375738	0
LG1	AX-85410631	0
LG1	AX-85410374	0.5
LG1	AX-85237828	0.61
LG1	AX-85275059	0.61
LG1	AX-85437510	5.01
LG1	AX-85308625	6.09
LG1	AX-85330376	6.09
LG1	AX-85316136	6.82
LG1	AX-85293889	6.92
LG1	AX-85359715	7.11
LG1	AX-85323305	7.22
LG1	AX-85272198	7.4
LG1	AX-86097766	7.89
LG1	AX-85281635	8.21
LG1	AX-85295991	9.03
LG1	AX-85310229	9.03
LG1	AX-85383123	9.03
LG1	AX-85228614	9.26
LG1	AX-85204340	10.33
LG1	AX-85254174	10.62
LG1	AX-85341083	11.51
LG1	AX-85210269	13.24
LG1	AX-85303782	13.24
LG1	AX-85947692	13.7
LG1	AX-85428816	17.21
LG1	AX-85300238	18.24
LG1	AX-85280640	18.31
LG1	AX-85315730	19.06
LG1	AX-85395535	20.63
LG1	AX-85357756	20.65
LG1	AX-85220640	21.4
LG1	AX-85241609	21.53
LG1	AX-86008417	21.81
LG1	AX-85225921	21.83
LG1	AX-85245154	21.83
LG1	AX-85230705	22.09
LG1	AX-85272770	22.09
LG1	AX-86043118	22.09
LG1	AX-85224792	22.32
LG1	AX-85363395	22.32
LG1	AX-85339733	22.59
LG1	AX-85264710	22.61
LG1	AX-85275274	22.61
LG1	AX-85306500	22.61
LG1	AX-85337349	22.61
LG1	AX-85333231	23.09
LG1	AX-86023282	23.09
LG1	AX-85341950	23.13
LG1	AX-85975520	23.13
LG1	AX-85370762	23.7
LG1	AX-85406120	23.7
LG1	AX-85233724	25.71
LG1	AX-85284152	26.83
LG1	AX-85366231	26.83
LG1	AX-85300351	27.23
LG1	AX-85932706	27.4
LG1	AX-85276603	27.79
LG1	AX-85330725	27.79
LG1	AX-85366155	27.79
LG1	AX-85399862	27.79
LG1	AX-85406230	27.79
LG1	AX-85443918	27.79
LG1	AX-85423952	28.21
LG1	AX-85299829	28.48
LG1	AX-85401341	28.48
LG1	AX-86016858	28.48
LG1	AX-85201571	29.36
LG1	AX-85262604	30.21
LG1	AX-85361455	31.04
LG1	AX-85440933	31.46
LG1	AX-85294682	31.55
LG1	AX-85205423	31.59
LG1	AX-85196610	31.8
LG1	AX-85269277	31.8
LG1	AX-85282901	31.8
LG1	AX-85345692	31.8
LG1	AX-85193389	31.89
LG1	AX-85378064	32.41
LG1	AX-85391113	33.2
LG1	AX-85345084	33.95
LG1	AX-85249569	34.25
LG1	AX-85353124	34.81
LG1	AX-85425672	34.81
LG1	AX-85406101	35.06
LG1	AX-86038570	35.06
LG1	AX-85947435	35.93
LG1	AX-86121832	36.06
LG1	AX-85228787	36.88
LG1	AX-85306522	36.88
LG1	AX-85420849	36.88
LG1	AX-86006423	36.88
LG1	AX-86118426	36.88
LG1	AX-85331723	37.36
LG1	AX-85379296	37.62
LG1	AX-86137223	38.55
LG1	AX-85424458	39.03
LG1	AX-85965649	39.03
LG1	AX-85294918	39.15
LG1	AX-85198901	39.18
LG1	AX-85214962	39.47
LG1	AX-85378643	39.47
LG1	AX-85301559	39.64
LG1	AX-85283878	39.68
LG1	AX-86017118	39.78
LG1	AX-85207103	39.81
LG1	AX-85229579	39.81
LG1	AX-85273486	39.81
LG1	AX-85324297	39.81
LG1	AX-85347502	39.81
LG1	AX-85381801	39.81
LG1	AX-85397632	39.81
LG1	AX-85429292	39.81
LG1	AX-85442014	39.81
LG1	AX-85924574	39.81
LG1	AX-85256775	40.05
LG1	AX-85367338	40.05
LG1	AX-85417800	40.05
LG1	AX-85250846	40.25
LG1	AX-85202024	40.3
LG1	AX-85243152	40.3
LG1	AX-85361959	40.3
LG1	AX-85371231	40.3
LG1	AX-85364127	40.6
LG1	AX-85192137	40.62
LG1	AX-85279948	40.62
LG1	AX-85313507	40.62
LG1	AX-85347655	40.62
LG1	AX-85373973	40.62
LG1	AX-86131818	40.62
LG1	AX-85242802	40.71
LG1	AX-85280413	40.71
LG1	AX-85366409	40.71
LG1	AX-85237991	41.19
LG1	AX-85206069	41.63
LG1	AX-86076106	41.63
LG1	AX-86146398	41.63
LG1	AX-86057397	42.35
LG1	AX-85230200	42.58
LG1	AX-85282177	42.58
LG1	AX-85309830	42.58
LG1	AX-85369354	42.58
LG1	AX-85950566	42.66
LG1	AX-85221299	42.72
LG1	AX-85196598	42.96
LG1	AX-85261076	43.21
LG1	AX-85255388	43.25
LG1	AX-85980759	43.41
LG1	AX-85206949	43.98
LG1	AX-85315674	43.98
LG1	AX-85383122	43.98
LG1	AX-86078397	43.98
LG1	AX-86113115	44.06
LG1	AX-85402111	44.09
LG1	AX-85229139	44.23
LG1	AX-85355081	44.58
LG1	AX-85198606	45.8
LG1	AX-85190418	46.58
LG1	AX-85309208	47.08
LG1	AX-85199970	47.15
LG1	AX-85246672	47.62
LG1	AX-85409074	47.77
LG1	AX-86043743	48.08
LG1	AX-85351038	48.62
LG1	AX-85318964	48.64
LG1	AX-85430811	48.9
LG1	AX-85231605	49.18
LG1	AX-85415805	49.23
LG1	AX-86010557	49.34
LG1	AX-85269210	49.77
LG1	AX-85354916	49.77
LG1	AX-85385959	49.78
LG1	AX-85308423	50.15
LG1	AX-85314920	50.65
LG1	AX-85329636	50.65
LG1	AX-85272981	52.36
LG1	AX-85342237	52.36
LG1	AX-85414871	52.36
LG1	AX-85342241	53.64
LG1	AX-85924567	54.34
LG1	AX-85337888	54.55
LG1	AX-85257878	54.81
LG1	AX-85283695	55.29
LG1	AX-85328744	55.58
LG1	AX-85349891	55.78
LG1	AX-85306609	55.81
LG1	AX-85386614	55.98
LG1	AX-86030917	55.98
LG1	AX-85233010	56.11
LG1	AX-85276750	56.15
LG1	AX-85214584	57.55
LG1	AX-85312351	58.16
LG1	AX-85319113	58.5
LG1	AX-85206927	58.65
LG1	AX-85228203	58.77
LG1	AX-85211876	59.04
LG1	AX-85246380	59.07
LG1	AX-85313094	59.07
LG1	AX-86108414	59.11
LG1	AX-85200812	59.26
LG1	AX-85227777	59.26
LG1	AX-85274080	59.26
LG1	AX-85360928	59.26
LG1	AX-85246458	59.27
LG1	AX-85415640	59.27
LG1	AX-85230523	59.34
LG1	AX-85272551	59.34
LG1	AX-85289156	59.34
LG1	AX-85321554	59.34
LG1	AX-85336873	59.34
LG1	AX-85344885	59.34
LG1	AX-85365068	59.34
LG1	AX-85411680	59.34
LG1	AX-85417363	59.34
LG1	AX-86034645	59.35
LG1	AX-85372551	59.37
LG1	AX-85438706	59.43
LG1	AX-85220600	59.64
LG1	AX-85285881	59.64
LG1	AX-85348142	59.69
LG1	AX-85239163	59.75
LG1	AX-85245836	59.82
LG1	AX-85349601	59.82
LG1	AX-85980096	59.82
LG1	AX-86006093	59.82
LG1	AX-85932856	60.03
LG1	AX-85426956	60.16
LG1	AX-86026712	60.16
LG1	AX-85426980	60.18
LG1	AX-85344775	60.36
LG1	AX-85403795	60.44
LG1	AX-85985651	60.56
LG1	AX-85394312	60.59
LG1	AX-85205981	60.67
LG1	AX-85399633	60.67
LG1	AX-85407472	60.67
LG1	AX-85427327	60.67
LG1	AX-85440392	60.91
LG1	AX-85428738	61.05
LG1	AX-85431377	61.38
LG1	AX-85234816	61.54
LG1	AX-85260288	61.54
LG1	AX-85282197	61.54
LG1	AX-85285849	61.54
LG1	AX-85395344	61.54
LG1	AX-85188724	61.6
LG1	AX-85270622	61.6
LG1	AX-85332733	61.6
LG1	AX-85994860	61.6
LG1	AX-85219738	61.61
LG1	AX-85223895	61.61
LG1	AX-85357652	61.61
LG1	AX-85401835	61.61
LG1	AX-85263292	61.63
LG1	AX-85219924	61.72
LG1	AX-85376347	61.82
LG1	AX-85190244	61.87
LG1	AX-85306395	61.87
LG1	AX-85315436	61.87
LG1	AX-85349574	62.1
LG1	AX-85287992	62.21
LG1	AX-85409799	62.21
LG1	AX-85252775	62.29
LG1	AX-85203437	62.31
LG1	AX-85207042	62.31
LG1	AX-85213436	62.31
LG1	AX-85228574	62.31
LG1	AX-85310570	62.31
LG1	AX-85338450	62.31
LG1	AX-85419616	62.31
LG1	AX-85209400	62.55
LG1	AX-85438168	62.66
LG1	AX-85193606	62.75
LG1	AX-85333982	62.75
LG1	AX-85374913	62.75
LG1	AX-85196411	62.81
LG1	AX-85221041	62.92
LG1	AX-85247360	62.92
LG1	AX-85295245	62.92
LG1	AX-85349176	62.92
LG1	AX-85225406	63.03
LG1	AX-85383415	63.03
LG1	AX-85407186	63.03
LG1	AX-86004019	63.03
LG1	AX-86056502	63.03
LG1	AX-85295005	63.11
LG1	AX-85423395	63.34
LG1	AX-85442624	63.34
LG1	AX-85206995	63.39
LG1	AX-85236244	63.39
LG1	AX-85278402	63.39
LG1	AX-85383657	63.39
LG1	AX-85342599	63.56
LG1	AX-85404700	63.67
LG1	AX-85344758	63.76
LG1	AX-85397413	63.76
LG1	AX-85371678	64.03
LG1	AX-85352536	64.1
LG1	AX-85400377	64.1
LG1	AX-85322952	64.24
LG1	AX-85190291	64.31
LG1	AX-85245866	64.31
LG1	AX-85376403	64.31
LG1	AX-85923003	64.31
LG1	AX-85394243	64.45
LG1	AX-85364327	64.49
LG1	AX-85339605	64.57
LG1	AX-85384959	64.57
LG1	AX-85409410	64.57
LG1	AX-85252566	64.59
LG1	AX-85284145	64.59
LG1	AX-85303362	64.59
LG1	AX-85430515	64.59
LG1	AX-85437597	64.59
LG1	AX-85235681	64.67
LG1	AX-85337919	64.74
LG1	AX-85232087	65.12
LG1	AX-85297871	65.12
LG1	AX-85341131	65.12
LG1	AX-85372796	65.12
LG1	AX-85411424	65.12
LG1	AX-85424226	65.12
LG1	AX-85424486	65.12
LG1	AX-85315472	65.18
LG1	AX-85319413	65.18
LG1	AX-85343044	65.18
LG1	AX-85200246	65.3
LG1	AX-85305897	65.3
LG1	AX-85365072	65.3
LG1	AX-85416224	65.3
LG1	AX-85196152	65.34
LG1	AX-85429418	65.34
LG1	AX-85430661	65.34
LG1	AX-85373049	65.35
LG1	AX-86151395	65.48
LG1	AX-85353204	65.68
LG1	AX-85285879	65.69
LG1	AX-85381369	65.69
LG1	AX-85406844	65.69
LG1	AX-85411760	65.69
LG1	AX-85432593	65.69
LG1	AX-86041679	65.69
LG1	AX-85304368	65.77
LG1	AX-85307713	65.77
LG1	AX-85345295	65.77
LG1	AX-85356070	65.77
LG1	AX-85359383	65.77
LG1	AX-85394415	65.77
LG1	AX-85419288	65.77
LG1	AX-85275718	65.89
LG1	AX-85194345	66.21
LG1	AX-85405335	66.21
LG1	AX-85932792	66.21
LG1	AX-85966307	66.32
LG1	AX-85211166	66.39
LG1	AX-85344295	66.39
LG1	AX-85372546	66.39
LG1	AX-85419285	66.39
LG1	AX-85422833	66.39
LG1	AX-86138392	66.39
LG1	AX-85929962	66.65
LG1	AX-85350173	66.67
LG1	AX-85407023	66.67
LG1	AX-85401212	66.72
LG1	AX-85199446	66.79
LG1	AX-85254855	66.79
LG1	AX-85352296	66.79
LG1	AX-85399311	66.79
LG1	AX-85412052	66.79
LG1	AX-85442597	66.81
LG1	AX-85441332	66.97
LG1	AX-85263418	67.07
LG1	AX-85429572	67.07
LG1	AX-85441602	67.07
LG1	AX-86159151	67.07
LG1	AX-85296393	67.1
LG1	AX-85367835	67.13
LG1	AX-85415997	67.17
LG1	AX-85398350	67.21
LG1	AX-85253486	67.31
LG1	AX-85407007	67.31
LG1	AX-85425665	67.31
LG1	AX-85220435	67.46
LG1	AX-85373776	67.48
LG1	AX-85387819	67.48
LG1	AX-85196287	67.54
LG1	AX-85330489	67.56
LG1	AX-85200170	67.61
LG1	AX-85218851	67.61
LG1	AX-85239106	67.61
LG1	AX-85287017	67.61
LG1	AX-85309900	67.61
LG1	AX-85432780	67.61
LG1	AX-85991818	67.61
LG1	AX-85235325	67.74
LG1	AX-85249695	67.74
LG1	AX-85292343	67.74
LG1	AX-85329022	67.74
LG1	AX-85388774	67.74
LG1	AX-85393167	67.74
LG1	AX-86091484	67.74
LG1	AX-86136422	67.74
LG1	AX-85386948	67.76
LG1	AX-86042375	67.76
LG1	AX-85283638	67.81
LG1	AX-85190734	67.86
LG1	AX-85194886	67.86
LG1	AX-85204198	67.86
LG1	AX-85217073	67.86
LG1	AX-85270219	67.86
LG1	AX-85284669	67.86
LG1	AX-85374483	67.86
LG1	AX-85394576	67.86
LG1	AX-85396011	67.86
LG1	AX-86098934	67.86
LG1	AX-86106270	67.86
LG1	AX-86124748	67.86
LG1	AX-85234163	67.9
LG1	AX-85255192	67.9
LG1	AX-85304081	67.9
LG1	AX-85357042	67.9
LG1	AX-85416101	67.9
LG1	AX-86084168	67.9
LG1	AX-85218788	68.12
LG1	AX-85273248	68.12
LG1	AX-85315052	68.12
LG1	AX-86159953	68.12
LG1	AX-85344978	68.14
LG1	AX-85199230	68.18
LG1	AX-85233379	68.18
LG1	AX-85281032	68.18
LG1	AX-85326783	68.18
LG1	AX-85378838	68.18
LG1	AX-85402537	68.18
LG1	AX-85412388	68.18
LG1	AX-85211041	68.29
LG1	AX-85276260	68.29
LG1	AX-85311691	68.29
LG1	AX-85333847	68.29
LG1	AX-85335438	68.29
LG1	AX-86118547	68.29
LG1	AX-85423670	68.4
LG1	AX-85342564	68.45
LG1	AX-85275193	68.47
LG1	AX-85324000	68.47
LG1	AX-85339264	68.47
LG1	AX-85419762	68.47
LG1	AX-85956450	68.47
LG1	AX-85274785	68.61
LG1	AX-85207135	68.65
LG1	AX-85311111	68.65
LG1	AX-85391836	68.65
LG1	AX-85436941	68.65
LG1	AX-85969276	68.65
LG1	AX-85415680	68.67
LG1	AX-85207421	68.69
LG1	AX-85417416	68.69
LG1	AX-85367163	68.77
LG1	AX-85398669	68.83
LG1	AX-85926824	68.83
LG1	AX-85235176	68.86
LG1	AX-85232755	68.94
LG1	AX-85243010	68.94
LG1	AX-85304590	68.94
LG1	AX-85346170	68.94
LG1	AX-85382821	68.94
LG1	AX-85401343	68.94
LG1	AX-85403898	68.94
LG1	AX-85430257	68.94
LG1	AX-85984573	68.97
LG1	AX-85199649	68.99
LG1	AX-85214414	68.99
LG1	AX-85268275	69.01
LG1	AX-85365079	69.01
LG1	AX-85371025	69.01
LG1	AX-85436660	69.01
LG1	AX-85260718	69.05
LG1	AX-85924487	69.05
LG1	AX-85927107	69.05
LG1	AX-85208011	69.08
LG1	AX-85212557	69.08
LG1	AX-85320187	69.17
LG1	AX-85331615	69.26
LG1	AX-85401199	69.26
LG1	AX-85438296	69.26
LG1	AX-85216375	69.29
LG1	AX-85239437	69.29
LG1	AX-85369430	69.29
LG1	AX-85199780	69.34
LG1	AX-85233091	69.34
LG1	AX-85288827	69.34
LG1	AX-85309897	69.34
LG1	AX-85262782	69.37
LG1	AX-85424078	69.37
LG1	AX-85342895	69.45
LG1	AX-85394353	69.55
LG1	AX-85420545	69.55
LG1	AX-85201298	69.72
LG1	AX-85214455	69.72
LG1	AX-85230934	69.72
LG1	AX-85322787	69.72
LG1	AX-85354075	69.72
LG1	AX-85355753	69.72
LG1	AX-85419525	69.72
LG1	AX-85434771	69.72
LG1	AX-86136662	69.72
LG1	AX-85405451	69.73
LG1	AX-85419900	69.73
LG1	AX-86102629	69.73
LG1	AX-85353451	69.78
LG1	AX-85195536	69.8
LG1	AX-85427685	69.84
LG1	AX-85396074	69.85
LG1	AX-85211564	70.02
LG1	AX-85223740	70.02
LG1	AX-85400450	70.02
LG1	AX-85205027	70.11
LG1	AX-85220051	70.11
LG1	AX-85244142	70.11
LG1	AX-85290398	70.11
LG1	AX-85357988	70.11
LG1	AX-86098123	70.11
LG1	AX-85231028	70.13
LG1	AX-85296193	70.13
LG1	AX-85309930	70.13
LG1	AX-85331616	70.13
LG1	AX-85381974	70.13
LG1	AX-85386316	70.13
LG1	AX-85411572	70.13
LG1	AX-85438592	70.13
LG1	AX-85212115	70.17
LG1	AX-85213519	70.18
LG1	AX-85264158	70.18
LG1	AX-85377321	70.18
LG1	AX-86137095	70.2
LG1	AX-85330790	70.21
LG1	AX-85202932	70.25
LG1	AX-85311943	70.25
LG1	AX-85435636	70.25
LG1	AX-86116552	70.25
LG1	AX-85363632	70.28
LG1	AX-85247075	70.44
LG1	AX-85298363	70.44
LG1	AX-85229806	70.5
LG1	AX-85381708	70.5
LG1	AX-85434369	70.5
LG1	AX-85999663	70.7
LG1	AX-85193194	70.75
LG1	AX-85342854	70.75
LG1	AX-86118543	70.75
LG1	AX-85328375	71.1
LG1	AX-85207886	71.34
LG1	AX-85201573	71.36
LG1	AX-85378185	71.36
LG1	AX-86036251	71.51
LG1	AX-85192227	71.59
LG1	AX-85330339	71.59
LG1	AX-85275083	71.64
LG1	AX-85302523	71.64
LG1	AX-85352600	71.64
LG1	AX-85197504	72.52
LG1	AX-85387253	72.52
LG1	AX-85225258	72.8
LG1	AX-85335342	72.8
LG1	AX-85360172	72.8
LG1	AX-85392752	72.8
LG1	AX-86052004	72.8
LG1	AX-85217262	73.05
LG1	AX-85341203	73.05
LG1	AX-85355344	73.28
LG1	AX-85241897	73.47
LG1	AX-85247912	73.47
LG1	AX-85324512	73.47
LG1	AX-85353376	73.47
LG1	AX-85370737	73.47
LG1	AX-85433956	73.47
LG1	AX-86087391	73.47
LG1	AX-85411758	73.55
LG1	AX-85209676	73.62
LG1	AX-86155307	73.66
LG1	AX-85256029	73.7
LG1	AX-85397920	73.7
LG1	AX-86113492	73.7
LG1	AX-85394045	73.91
LG1	AX-85314114	74.22
LG1	AX-85312494	74.36
LG1	AX-85418537	74.47
LG1	AX-85284457	74.5
LG1	AX-85313556	74.5
LG1	AX-85392537	74.5
LG1	AX-85395086	74.5
LG1	AX-85334971	74.83
LG1	AX-85345241	74.83
LG1	AX-85202380	74.88
LG1	AX-85229110	74.88
LG1	AX-85351218	74.88
LG1	AX-86088519	75.36
LG1	AX-85232723	75.41
LG1	AX-85262167	75.41
LG1	AX-85345036	75.41
LG1	AX-85227928	75.5
LG1	AX-85238141	75.5
LG1	AX-85246973	75.5
LG1	AX-85318020	75.5
LG1	AX-85340960	75.5
LG1	AX-85350818	75.5
LG1	AX-85381766	75.5
LG1	AX-85438461	75.5
LG1	AX-86050025	75.54
LG1	AX-85341667	75.65
LG1	AX-85219844	75.7
LG1	AX-85252279	75.7
LG1	AX-85254206	75.7
LG1	AX-85301033	75.7
LG1	AX-85317586	75.7
LG1	AX-85317966	75.7
LG1	AX-85372306	75.7
LG1	AX-85424088	75.7
LG1	AX-85229264	75.77
LG1	AX-86065358	75.77
LG1	AX-85441109	76.14
LG1	AX-85225611	76.19
LG1	AX-85270626	76.19
LG1	AX-86053556	76.19
LG1	AX-85238859	76.46
LG1	AX-85405684	76.46
LG1	AX-85406754	76.46
LG1	AX-85423769	76.46
LG1	AX-85424944	76.46
LG1	AX-85243439	76.48
LG1	AX-85412864	76.66
LG1	AX-85370445	76.69
LG1	AX-85431184	76.73
LG1	AX-85409511	76.8
LG1	AX-85289683	76.89
LG1	AX-85404500	76.93
LG1	AX-85285382	77.18
LG1	AX-85437345	77.18
LG1	AX-85195102	77.3
LG1	AX-85284146	77.36
LG1	AX-85364478	77.36
LG1	AX-85374282	77.36
LG1	AX-85314411	77.42
LG1	AX-85324364	77.42
LG1	AX-85376225	77.42
LG1	AX-85393412	77.42
LG1	AX-85236745	77.49
LG1	AX-85247620	77.49
LG1	AX-85307663	77.49
LG1	AX-85332951	77.49
LG1	AX-86155833	77.49
LG1	AX-85321238	77.69
LG1	AX-85275288	77.71
LG1	AX-85390254	77.71
LG1	AX-85423711	77.8
LG1	AX-85280014	77.82
LG1	AX-85283568	77.82
LG1	AX-85376336	78.33
LG1	AX-85288862	78.5
LG1	AX-85201374	78.53
LG1	AX-85274566	78.65
LG1	AX-86048354	78.87
LG1	AX-85236041	79.13
LG1	AX-85270472	79.34
LG1	AX-85417512	79.52
LG1	AX-86100039	79.8
LG1	AX-85205421	79.85
LG1	AX-85341549	79.85
LG1	AX-85395117	79.9
LG1	AX-85218726	79.93
LG1	AX-85310508	79.93
LG1	AX-85289068	80.24
LG1	AX-85947183	80.24
LG1	AX-85213991	80.43
LG1	AX-85308260	80.55
LG1	AX-85198504	80.8
LG1	AX-85307948	80.8
LG1	AX-85378769	80.8
LG1	AX-85956591	80.8
LG1	AX-85211728	80.84
LG1	AX-85347085	81.12
LG1	AX-85198066	81.27
LG1	AX-85230798	81.27
LG1	AX-85265588	81.27
LG1	AX-85311067	81.27
LG1	AX-85332033	81.27
LG1	AX-85368207	81.27
LG1	AX-85202839	81.55
LG1	AX-85365630	81.55
LG1	AX-85932229	81.55
LG1	AX-85428876	81.57
LG1	AX-85948524	81.61
LG1	AX-85288909	81.76
LG1	AX-86028439	81.78
LG1	AX-85331896	82.06
LG1	AX-85335747	82.06
LG1	AX-85409447	82.06
LG1	AX-85969698	82.23
LG1	AX-85331337	82.38
LG1	AX-85355520	82.38
LG1	AX-85303556	82.48
LG1	AX-85390203	82.48
LG1	AX-85266238	82.73
LG1	AX-85308853	82.89
LG1	AX-85303819	82.94
LG1	AX-85270948	83.24
LG1	AX-85392284	83.24
LG1	AX-85297905	83.4
LG1	AX-85344409	83.55
LG1	AX-85231529	83.85
LG1	AX-85296642	83.85
LG1	AX-85325325	83.85
LG1	AX-85339437	83.85
LG1	AX-85385480	83.85
LG1	AX-85199081	83.88
LG1	AX-85215714	84.05
LG1	AX-85234868	84.19
LG1	AX-85235335	84.19
LG1	AX-85351527	84.46
LG1	AX-85361581	84.46
LG1	AX-85423659	84.46
LG1	AX-85929984	84.46
LG1	AX-85216019	84.91
LG1	AX-85267047	84.91
LG1	AX-85950632	84.91
LG1	AX-85382639	84.93
LG1	AX-85411638	85.26
LG1	AX-85296502	85.53
LG1	AX-85357079	85.53
LG1	AX-86081198	85.85
LG1	AX-85233154	85.86
LG1	AX-85438903	85.87
LG1	AX-85406733	86.15
LG1	AX-85354203	86.35
LG1	AX-85332537	86.41
LG1	AX-85214016	87.11
LG1	AX-85217766	87.11
LG1	AX-85373526	87.11
LG1	AX-85394575	87.14
LG1	AX-85209873	87.18
LG1	AX-85368792	87.2
LG1	AX-85432690	87.2
LG1	AX-86054566	87.34
LG1	AX-85273552	87.67
LG1	AX-85317793	87.67
LG1	AX-86140304	87.67
LG1	AX-85232787	88.06
LG1	AX-85250884	88.32
LG1	AX-85273538	88.32
LG1	AX-85332161	88.38
LG1	AX-86106203	88.52
LG1	AX-85422840	89.39
LG1	AX-85311061	89.56
LG1	AX-86141418	89.56
LG1	AX-86051060	89.79
LG1	AX-85385350	90.13
LG1	AX-85425078	90.13
LG1	AX-85327528	90.79
LG1	AX-85369087	90.87
LG1	AX-85424808	90.87
LG1	AX-85197211	90.9
LG1	AX-85424323	90.9
LG1	AX-85263575	91.07
LG1	AX-85287397	91.07
LG1	AX-85222579	91.21
LG1	AX-85308829	91.47
LG1	AX-85365523	91.54
LG1	AX-85320008	91.8
LG1	AX-85362775	91.89
LG1	AX-85203875	92.11
LG1	AX-85253259	92.11
LG1	AX-85264815	92.11
LG1	AX-85271338	92.11
LG1	AX-85939613	92.11
LG1	AX-85376691	92.69
LG1	AX-85254201	92.98
LG1	AX-85399086	93.1
LG1	AX-85233325	93.33
LG1	AX-85247927	94.08
LG1	AX-85266643	94.11
LG1	AX-85351898	94.12
LG1	AX-85305721	94.6
LG1	AX-85932494	94.67
LG1	AX-85431985	94.68
LG1	AX-85243679	94.78
LG1	AX-85365611	94.9
LG1	AX-85240532	95.07
LG1	AX-85195062	95.96
LG1	AX-85233076	95.96
LG1	AX-85292497	95.96
LG1	AX-85294166	95.96
LG1	AX-85379801	95.96
LG1	AX-85969289	96.05
LG1	AX-85213178	96.08
LG1	AX-85434670	96.32
LG1	AX-85202185	96.7
LG1	AX-85433033	96.7
LG1	AX-85251503	96.95
LG1	AX-85409892	97.26
LG1	AX-85250802	97.53
LG1	AX-85290561	97.53
LG1	AX-85274077	98.04
LG1	AX-85366553	98.26
LG1	AX-85391568	98.54
LG1	AX-86056708	98.57
LG1	AX-85203629	98.68
LG1	AX-85386719	98.76
LG1	AX-85212318	99.14
LG1	AX-85362431	99.25
LG1	AX-85197481	99.32
LG1	AX-85211030	99.49
LG1	AX-85275031	99.49
LG1	AX-85296708	99.49
LG1	AX-85366073	99.59
LG1	AX-85228398	99.8
LG1	AX-85191338	99.9
LG1	AX-85311116	99.9
LG1	AX-85242737	99.98
LG1	AX-85373832	100.11
LG1	AX-86012049	100.4
LG1	AX-86135392	100.79
LG1	AX-85201181	101.54
LG1	AX-85189634	101.58
LG1	AX-85254306	101.8
LG1	AX-85391464	101.8
LG1	AX-85218783	102.24
LG1	AX-85287122	102.64
LG1	AX-85193277	102.81
LG1	AX-85292139	103.16
LG1	AX-85313839	103.16
LG1	AX-85244533	103.75
LG1	AX-85380328	103.75
LG1	AX-85205822	104.63
LG1	AX-85440919	104.63
LG1	AX-85200571	105.11
LG1	AX-85420879	105.11
LG1	AX-85360261	105.28
LG1	AX-85245707	105.65
LG1	AX-85224085	106.26
LG1	AX-86057229	106.76
LG1	AX-85221093	106.8
LG1	AX-85408930	107.21
LG1	AX-85255944	107.39
LG1	AX-85299213	107.39
LG1	AX-85251550	107.67
LG1	AX-85259273	107.67
LG1	AX-85332976	107.67
LG1	AX-85959399	107.75
LG1	AX-85940793	108.53
LG1	AX-85306887	108.99
LG1	AX-85438996	109.17
LG1	AX-85243838	109.33
LG1	AX-86003422	109.73
LG1	AX-85270961	109.8
LG1	AX-85276676	109.8
LG1	AX-85346862	109.8
LG1	AX-85193103	110.09
LG1	AX-85237857	110.43
LG1	AX-85223571	111.81
LG1	AX-85368827	111.81
LG1	AX-85952573	111.81
LG1	AX-85252263	112.02
LG1	AX-85215037	112.27
LG1	AX-85222108	112.27
LG1	AX-85250304	112.27
LG1	AX-85333147	112.27
LG1	AX-85290243	112.58
LG1	AX-85406780	112.63
LG1	AX-85300519	112.8
LG1	AX-85313466	113
LG1	AX-86071543	113.11
LG1	AX-86039697	114.24
LG1	AX-85226023	114.7
LG1	AX-85372486	115.03
LG1	AX-85226001	115.85
LG1	AX-85296142	115.85
LG1	AX-85202565	115.87
LG1	AX-85273822	115.87
LG1	AX-85304443	115.87
LG1	AX-85323703	115.87
LG1	AX-85330967	115.87
LG1	AX-85260203	115.9
LG1	AX-85280439	116.2
LG1	AX-85311301	116.2
LG1	AX-85389205	116.2
LG1	AX-85193568	116.63
LG1	AX-85314961	116.63
LG1	AX-85340421	116.63
LG1	AX-85326826	116.65
LG1	AX-85926177	117.09
LG1	AX-85344880	117.28
LG1	AX-85317661	117.51
LG1	AX-85386881	117.51
LG1	AX-85390628	117.52
LG1	AX-85302125	117.81
LG1	AX-85314869	117.81
LG1	AX-85339816	117.9
LG1	AX-85328251	118.06
LG1	AX-85373370	118.84
LG1	AX-85328694	119.36
LG1	AX-85283591	119.6
LG1	AX-86110275	119.71
LG1	AX-85268019	119.74
LG1	AX-85259207	120.02
LG1	AX-85273784	120.02
LG1	AX-85349753	120.02
LG1	AX-86138537	120.31
LG1	AX-85229179	121.32
LG1	AX-85301172	121.32
LG1	AX-85435975	121.48
LG1	AX-85324499	121.95
LG1	AX-85379719	121.95
LG1	AX-85425422	122.02
LG1	AX-86073375	122.32
LG1	AX-85289922	122.53
LG1	AX-85255070	122.69
LG1	AX-85364181	122.69
LG1	AX-85294564	123
LG1	AX-85283331	123.58
LG1	AX-85350882	124.22
LG1	AX-85198085	124.44
LG1	AX-85374041	124.44
LG1	AX-85920648	124.73
LG1	AX-85258513	124.88
LG1	AX-86033645	124.88
LG1	AX-85363040	125.23
LG1	AX-85395226	125.34
LG1	AX-86109229	126.08
LG1	AX-85273617	126.17
LG1	AX-85298127	126.28
LG1	AX-85314348	126.28
LG1	AX-85407657	127.17
LG1	AX-85193565	127.24
LG1	AX-86107059	127.28
LG1	AX-85314128	127.55
LG1	AX-85329256	127.89
LG1	AX-85189441	127.91
LG1	AX-85237779	127.91
LG1	AX-85282284	127.91
LG1	AX-85245022	128.25
LG1	AX-85270125	128.58
LG1	AX-85283090	128.58
LG1	AX-85292394	128.58
LG1	AX-85333357	128.58
LG1	AX-85409691	128.58
LG1	AX-85954229	128.58
LG1	AX-85312202	129.28
LG1	AX-85355755	129.55
LG1	AX-85241765	129.74
LG1	AX-85322535	129.74
LG1	AX-85365476	129.74
LG1	AX-85405282	129.74
LG1	AX-85935037	129.74
LG1	AX-85338683	130.1
LG1	AX-85213560	130.39
LG1	AX-85331559	130.39
LG1	AX-85351761	130.39
LG1	AX-85353754	130.9
LG1	AX-85393656	130.9
LG1	AX-85269923	130.99
LG1	AX-85280931	130.99
LG1	AX-85227567	131.08
LG1	AX-85215991	131.44
LG1	AX-85191566	131.57
LG1	AX-85267203	131.57
LG1	AX-85368689	131.57
LG1	AX-86130463	131.76
LG1	AX-85206637	132.02
LG1	AX-85377883	132.02
LG1	AX-85306876	133.29
LG1	AX-85198876	133.53
LG1	AX-85353254	133.53
LG1	AX-85323831	134.18
LG1	AX-85339908	134.62
LG1	AX-85349280	134.7
LG1	AX-85438561	134.7
LG1	AX-85392357	134.91
LG1	AX-85366717	135.23
LG1	AX-85415340	135.58
LG1	AX-85304875	135.86
LG1	AX-85375762	135.93
LG1	AX-85217954	135.98
LG1	AX-85358836	136.21
LG1	AX-85325043	136.61
LG1	AX-85202999	137.02
LG1	AX-85255701	137.14
LG1	AX-85370144	137.14
LG1	AX-85206874	137.27
LG1	AX-85251404	137.27
LG1	AX-85297090	137.27
LG1	AX-85323565	137.27
LG1	AX-85364060	137.27
LG1	AX-85376484	137.27
LG1	AX-85382447	137.27
LG1	AX-85390001	137.27
LG1	AX-85393763	137.27
LG1	AX-85414506	137.27
LG1	AX-86016579	137.27
LG1	AX-85201257	137.34
LG1	AX-85309277	137.34
LG1	AX-85357505	137.34
LG1	AX-85269623	137.45
LG1	AX-86144850	137.45
LG1	AX-85190918	137.52
LG1	AX-85198183	137.52
LG1	AX-85198718	137.52
LG1	AX-85336672	137.52
LG1	AX-85355707	137.52
LG1	AX-85342155	137.63
LG1	AX-85343286	137.63
LG1	AX-85359275	137.9
LG1	AX-85429308	137.98
LG1	AX-85297363	138
LG1	AX-85281980	138.09
LG1	AX-85289440	138.22
LG1	AX-85190049	138.27
LG1	AX-85192094	138.27
LG1	AX-85207902	138.27
LG1	AX-85224767	138.27
LG1	AX-85232061	138.27
LG1	AX-85246285	138.27
LG1	AX-85267275	138.27
LG1	AX-85276030	138.27
LG1	AX-85311849	138.27
LG1	AX-85316814	138.27
LG1	AX-85334400	138.27
LG1	AX-85395470	138.27
LG1	AX-85240468	138.35
LG1	AX-85422817	138.36
LG1	AX-85322999	138.42
LG1	AX-85259016	138.46
LG1	AX-85204038	138.59
LG1	AX-85217190	138.7
LG1	AX-86158059	138.71
LG1	AX-85283571	138.84
LG1	AX-85399503	138.94
LG1	AX-85241158	139.13
LG1	AX-86043016	139.48
LG10	AX-85329459	0
LG10	AX-85345569	0
LG10	AX-85438245	0
LG10	AX-85202906	0.51
LG10	AX-85344949	0.51
LG10	AX-86040761	0.58
LG10	AX-85201721	1.45
LG10	AX-85428393	4.19
LG10	AX-85228547	4.71
LG10	AX-85233794	4.71
LG10	AX-85265254	4.71
LG10	AX-85362519	4.71
LG10	AX-85412236	4.71
LG10	AX-85433333	4.71
LG10	AX-85932468	4.71
LG10	AX-85303974	4.75
LG10	AX-85392279	5.36
LG10	AX-85260022	5.51
LG10	AX-85243979	5.56
LG10	AX-85204201	5.86
LG10	AX-85248204	6.23
LG10	AX-86026565	6.23
LG10	AX-85192175	6.35
LG10	AX-85211129	6.54
LG10	AX-85279488	6.85
LG10	AX-85241005	7.17
LG10	AX-85285004	7.17
LG10	AX-85352547	7.17
LG10	AX-85320298	7.59
LG10	AX-85383617	7.59
LG10	AX-85229581	7.87
LG10	AX-85321511	7.87
LG10	AX-85390928	7.96
LG10	AX-85409329	7.96
LG10	AX-86072130	8.23
LG10	AX-85232302	8.44
LG10	AX-85286481	8.59
LG10	AX-85371382	8.59
LG10	AX-85199144	8.68
LG10	AX-85228838	9.78
LG10	AX-85238362	9.78
LG10	AX-86080222	9.78
LG10	AX-85248846	10.43
LG10	AX-85388761	10.62
LG10	AX-85272817	11.25
LG10	AX-85201245	11.85
LG10	AX-85281398	11.85
LG10	AX-85264453	12.18
LG10	AX-85942280	12.18
LG10	AX-85330874	13.85
LG10	AX-86069465	15.12
LG10	AX-85398228	15.66
LG10	AX-85424011	15.66
LG10	AX-86058261	15.7
LG10	AX-85267035	16
LG10	AX-85220195	16.31
LG10	AX-85328200	17.44
LG10	AX-85330428	17.44
LG10	AX-85264618	17.66
LG10	AX-85347119	17.66
LG10	AX-85412697	17.66
LG10	AX-86008269	17.94
LG10	AX-85964218	18.5
LG10	AX-85426425	18.91
LG10	AX-86122008	18.91
LG10	AX-85407930	19.07
LG10	AX-85211724	19.18
LG10	AX-85216651	19.18
LG10	AX-85300806	19.18
LG10	AX-85244918	19.44
LG10	AX-85233701	19.56
LG10	AX-85232310	19.6
LG10	AX-85282691	19.96
LG10	AX-85319721	19.96
LG10	AX-85339342	19.96
LG10	AX-85352842	19.96
LG10	AX-85393540	19.96
LG10	AX-85219135	20.03
LG10	AX-85198968	20.55
LG10	AX-85386446	21.18
LG10	AX-85294514	21.6
LG10	AX-85193380	21.63
LG10	AX-85233852	21.63
LG10	AX-85255863	21.63
LG10	AX-85269656	21.63
LG10	AX-85291278	21.63
LG10	AX-85374531	21.63
LG10	AX-85401487	21.63
LG10	AX-85429432	21.63
LG10	AX-85206487	21.64
LG10	AX-85216562	22.17
LG10	AX-85390967	22.17
LG10	AX-85208635	22.98
LG10	AX-85364824	22.98
LG10	AX-85403723	22.98
LG10	AX-85283938	23.25
LG10	AX-85226986	23.8
LG10	AX-85249582	23.8
LG10	AX-85287100	23.8
LG10	AX-85324855	23.8
LG10	AX-85385622	23.8
LG10	AX-85259862	24.92
LG10	AX-86102334	24.92
LG10	AX-86022931	24.98
LG10	AX-85230727	25.16
LG10	AX-85384080	25.91
LG10	AX-85236862	25.97
LG10	AX-85400969	26.33
LG10	AX-85390360	28.31
LG10	AX-85278005	29.09
LG10	AX-85357916	29.09
LG10	AX-85254834	29.66
LG10	AX-85224553	29.95
LG10	AX-85240129	29.95
LG10	AX-85204991	30.1
LG10	AX-85330901	30.1
LG10	AX-85189839	30.31
LG10	AX-85246904	30.31
LG10	AX-85313793	30.31
LG10	AX-85319533	30.31
LG10	AX-85360358	30.31
LG10	AX-85951121	30.31
LG10	AX-86129547	30.31
LG10	AX-85205773	30.42
LG10	AX-85279974	30.51
LG10	AX-85360400	30.51
LG10	AX-85364854	30.51
LG10	AX-86115240	30.51
LG10	AX-85268675	30.62
LG10	AX-85250671	31.2
LG10	AX-85361806	31.2
LG10	AX-86024235	31.2
LG10	AX-85220938	31.3
LG10	AX-85258687	31.3
LG10	AX-85276473	31.3
LG10	AX-85297211	31.3
LG10	AX-86010485	31.37
LG10	AX-85350841	31.39
LG10	AX-85200601	31.47
LG10	AX-85217094	31.47
LG10	AX-85222447	31.47
LG10	AX-85420086	31.47
LG10	AX-85443627	31.47
LG10	AX-85950981	31.47
LG10	AX-86130649	31.47
LG10	AX-85208471	31.52
LG10	AX-85934066	31.52
LG10	AX-85384872	31.59
LG10	AX-85386906	31.66
LG10	AX-85267450	31.7
LG10	AX-85387714	31.76
LG10	AX-85289730	31.77
LG10	AX-85359305	31.77
LG10	AX-85270377	31.79
LG10	AX-85303698	31.98
LG10	AX-85290021	32.01
LG10	AX-85222109	32.04
LG10	AX-85239990	32.04
LG10	AX-85362327	32.04
LG10	AX-85414495	32.04
LG10	AX-85987503	32.04
LG10	AX-85408369	32.08
LG10	AX-85219376	32.11
LG10	AX-85222429	32.11
LG10	AX-85232213	32.11
LG10	AX-85233645	32.11
LG10	AX-85271738	32.11
LG10	AX-85323195	32.11
LG10	AX-85344902	32.11
LG10	AX-85926868	32.11
LG10	AX-85219485	32.17
LG10	AX-85282458	32.23
LG10	AX-85245787	32.24
LG10	AX-85328787	32.28
LG10	AX-85403083	32.28
LG10	AX-85403843	32.28
LG10	AX-85317907	32.66
LG10	AX-85229486	32.74
LG10	AX-85231660	32.74
LG10	AX-85239621	32.74
LG10	AX-85262953	32.74
LG10	AX-85445705	32.74
LG10	AX-85375251	32.78
LG10	AX-85280930	32.85
LG10	AX-85312191	33.11
LG10	AX-85311669	33.5
LG10	AX-85340907	33.5
LG10	AX-85964371	33.78
LG10	AX-85196657	34.05
LG10	AX-85302899	34.05
LG10	AX-85361146	34.5
LG10	AX-85405071	34.5
LG10	AX-85418221	34.5
LG10	AX-85429232	34.5
LG10	AX-85197893	34.77
LG10	AX-85283493	34.96
LG10	AX-85374116	34.96
LG10	AX-85280500	35.08
LG10	AX-85268024	35.09
LG10	AX-85325851	35.09
LG10	AX-85191914	35.36
LG10	AX-85213927	35.36
LG10	AX-86088159	35.42
LG10	AX-85382861	35.66
LG10	AX-85411792	35.81
LG10	AX-85418712	35.81
LG10	AX-86020761	35.81
LG10	AX-85253875	35.89
LG10	AX-85318999	35.89
LG10	AX-85268768	36.89
LG10	AX-85378564	36.93
LG10	AX-85204856	37.49
LG10	AX-85243226	37.52
LG10	AX-85348092	37.52
LG10	AX-85405415	37.52
LG10	AX-86007354	37.52
LG10	AX-86014124	37.52
LG10	AX-86128444	37.56
LG10	AX-85336544	37.73
LG10	AX-85351657	37.8
LG10	AX-85415823	37.8
LG10	AX-85431715	37.8
LG10	AX-85355101	38.04
LG10	AX-85357901	38.11
LG10	AX-85203638	38.14
LG10	AX-85406865	38.14
LG10	AX-85277817	38.17
LG10	AX-85191045	38.43
LG10	AX-85194145	38.43
LG10	AX-85266015	38.43
LG10	AX-85442470	38.43
LG10	AX-86079567	38.43
LG10	AX-85264125	38.67
LG10	AX-85338652	38.67
LG10	AX-85409132	38.71
LG10	AX-85198932	38.82
LG10	AX-85220554	38.82
LG10	AX-85287141	38.82
LG10	AX-85311127	38.82
LG10	AX-85251995	38.89
LG10	AX-85316583	38.89
LG10	AX-85322595	39.12
LG10	AX-85418834	39.42
LG10	AX-85334414	39.49
LG10	AX-85351917	40.06
LG10	AX-85302431	40.59
LG10	AX-85347220	40.59
LG10	AX-85368393	40.59
LG10	AX-85430535	40.59
LG10	AX-85225008	40.9
LG10	AX-85317197	41.02
LG10	AX-85248760	41.22
LG10	AX-85264923	41.22
LG10	AX-85360127	41.22
LG10	AX-85415821	41.22
LG10	AX-85387509	41.51
LG10	AX-85412645	41.56
LG10	AX-85263003	41.75
LG10	AX-85326005	41.75
LG10	AX-86133725	41.75
LG10	AX-85219756	41.87
LG10	AX-85386222	41.93
LG10	AX-85206094	42.27
LG10	AX-85350737	42.81
LG10	AX-85422994	42.81
LG10	AX-85205178	42.89
LG10	AX-85222016	43.08
LG10	AX-85285013	43.15
LG10	AX-85387412	43.35
LG10	AX-85446485	43.35
LG10	AX-85305202	43.77
LG10	AX-85342204	44.12
LG10	AX-85444764	44.43
LG10	AX-85281988	44.97
LG10	AX-85284144	44.97
LG10	AX-85349933	44.97
LG10	AX-85409335	44.97
LG10	AX-85222071	45.25
LG10	AX-86120609	45.27
LG10	AX-85264290	45.62
LG10	AX-85304840	45.62
LG10	AX-85327330	45.62
LG10	AX-85368573	45.62
LG10	AX-85385597	45.62
LG10	AX-85434838	45.64
LG10	AX-85398195	45.71
LG10	AX-85232028	45.81
LG10	AX-85239470	45.81
LG10	AX-85391524	45.81
LG10	AX-85216154	45.85
LG10	AX-85410786	45.85
LG10	AX-85424526	45.85
LG10	AX-85382719	46.06
LG10	AX-85345533	46.15
LG10	AX-85365706	46.15
LG10	AX-85423019	46.2
LG10	AX-85255563	46.49
LG10	AX-85411705	46.49
LG10	AX-85425524	46.49
LG10	AX-85395830	46.66
LG10	AX-85192713	46.71
LG10	AX-85240204	46.71
LG10	AX-85273247	46.71
LG10	AX-85284649	46.71
LG10	AX-85321341	46.71
LG10	AX-85401805	46.71
LG10	AX-85237956	47.03
LG10	AX-85432718	47.03
LG10	AX-85384128	47.05
LG10	AX-85199521	47.13
LG10	AX-85389894	47.15
LG10	AX-85353110	47.2
LG10	AX-85322197	47.33
LG10	AX-85380661	47.33
LG10	AX-85435707	47.33
LG10	AX-85389713	47.45
LG10	AX-86125512	47.48
LG10	AX-85415575	47.8
LG10	AX-86002381	47.86
LG10	AX-85259672	47.96
LG10	AX-85193245	48.05
LG10	AX-85202396	48.05
LG10	AX-85304185	48.05
LG10	AX-85343387	48.05
LG10	AX-85355446	48.05
LG10	AX-85362599	48.05
LG10	AX-86060697	48.05
LG10	AX-85213966	48.34
LG10	AX-85225956	48.34
LG10	AX-85372653	48.34
LG10	AX-85382866	48.34
LG10	AX-85400137	48.34
LG10	AX-85407520	48.34
LG10	AX-85416877	48.34
LG10	AX-85428923	48.34
LG10	AX-85929509	48.34
LG10	AX-85970142	48.34
LG10	AX-85188671	48.64
LG10	AX-85216256	48.64
LG10	AX-85362054	48.64
LG10	AX-85343629	49.08
LG10	AX-85395123	49.18
LG10	AX-85220556	49.32
LG10	AX-85954639	49.32
LG10	AX-85364939	49.43
LG10	AX-85337460	49.63
LG10	AX-85225231	49.74
LG10	AX-85316926	49.74
LG10	AX-85351592	49.74
LG10	AX-85385912	50.04
LG10	AX-85207105	50.36
LG10	AX-85350814	50.36
LG10	AX-85302969	50.44
LG10	AX-85411953	50.44
LG10	AX-85419365	50.44
LG10	AX-85244518	50.58
LG10	AX-85325608	50.58
LG10	AX-86013105	50.58
LG10	AX-85368243	50.66
LG10	AX-86154514	50.66
LG10	AX-85208676	50.69
LG10	AX-85234870	50.71
LG10	AX-85273818	50.71
LG10	AX-85328296	50.71
LG10	AX-85374141	50.71
LG10	AX-85376938	50.71
LG10	AX-85404180	50.71
LG10	AX-85412682	50.71
LG10	AX-85418832	50.71
LG10	AX-85215006	50.77
LG10	AX-85385158	50.77
LG10	AX-85388780	50.77
LG10	AX-85415636	50.77
LG10	AX-85408043	50.85
LG10	AX-85202976	50.87
LG10	AX-85374643	51.06
LG10	AX-85434013	51.09
LG10	AX-85389437	51.21
LG10	AX-85259515	51.26
LG10	AX-85308995	51.26
LG10	AX-85319540	51.26
LG10	AX-85377730	51.26
LG10	AX-85429262	51.26
LG10	AX-85347302	51.3
LG10	AX-85278701	51.39
LG10	AX-85296437	51.39
LG10	AX-85304985	51.39
LG10	AX-85362727	51.39
LG10	AX-85430473	51.47
LG10	AX-85339482	51.49
LG10	AX-85386791	51.49
LG10	AX-85379703	52.35
LG10	AX-85423336	52.62
LG10	AX-85248740	52.66
LG10	AX-85423994	52.93
LG10	AX-86120549	53.03
LG10	AX-85204090	53.05
LG10	AX-85228754	53.05
LG10	AX-85229815	53.05
LG10	AX-85289736	53.05
LG10	AX-85417163	53.05
LG10	AX-85436783	53.05
LG10	AX-86090181	53.05
LG10	AX-85393709	53.3
LG10	AX-85315812	53.76
LG10	AX-85327603	53.76
LG10	AX-85223143	53.85
LG10	AX-86027580	53.85
LG10	AX-85293772	54.02
LG10	AX-85287425	54.04
LG10	AX-85376374	54.04
LG10	AX-85376581	54.04
LG10	AX-85337202	54.07
LG10	AX-85233569	54.35
LG10	AX-85256138	54.35
LG10	AX-85403441	54.35
LG10	AX-85407769	54.35
LG10	AX-85409044	54.35
LG10	AX-85441978	54.35
LG10	AX-85192938	54.39
LG10	AX-85257049	54.39
LG10	AX-85391220	54.39
LG10	AX-85419276	54.39
LG10	AX-85426549	54.39
LG10	AX-85334328	54.5
LG10	AX-85295352	54.53
LG10	AX-85426139	54.53
LG10	AX-85314015	54.66
LG10	AX-85400410	55
LG10	AX-86013519	55.04
LG10	AX-85349444	55.31
LG10	AX-85276120	55.59
LG10	AX-85375783	56.81
LG10	AX-86089853	56.81
LG10	AX-85406744	56.82
LG10	AX-85396874	57.08
LG10	AX-85398981	57.08
LG10	AX-85412445	57.08
LG10	AX-86067946	57.08
LG10	AX-85373183	57.11
LG10	AX-86090712	57.11
LG10	AX-85275021	57.13
LG10	AX-85277038	57.24
LG10	AX-85393125	57.32
LG10	AX-85387403	57.39
LG10	AX-85429653	57.53
LG10	AX-85207266	57.72
LG10	AX-85259334	57.72
LG10	AX-85266043	57.72
LG10	AX-85279957	57.72
LG10	AX-85376170	57.79
LG10	AX-85250552	57.81
LG10	AX-85269657	57.81
LG10	AX-85313797	57.81
LG10	AX-85279734	57.83
LG10	AX-85410940	57.92
LG10	AX-85307538	57.95
LG10	AX-85311427	58.03
LG10	AX-85197872	58.1
LG10	AX-85205321	58.1
LG10	AX-85217527	58.1
LG10	AX-85321385	58.1
LG10	AX-85331785	58.1
LG10	AX-85364103	58.17
LG10	AX-85293121	58.36
LG10	AX-86134639	58.36
LG10	AX-85201498	58.42
LG10	AX-85354089	58.42
LG10	AX-85194334	58.64
LG10	AX-85408017	58.64
LG10	AX-85191008	58.67
LG10	AX-85207913	58.67
LG10	AX-85211758	58.67
LG10	AX-85221226	58.67
LG10	AX-85273688	58.67
LG10	AX-85299350	58.67
LG10	AX-85301302	58.67
LG10	AX-85322773	58.67
LG10	AX-85323618	58.67
LG10	AX-85331328	58.67
LG10	AX-85371946	58.67
LG10	AX-85404665	58.67
LG10	AX-85415205	58.67
LG10	AX-85430202	58.67
LG10	AX-85263556	58.69
LG10	AX-85299071	58.85
LG10	AX-85301024	58.88
LG10	AX-85410772	58.88
LG10	AX-85369936	58.89
LG10	AX-85415947	58.89
LG10	AX-85955214	58.91
LG10	AX-85433985	58.94
LG10	AX-85260901	58.96
LG10	AX-85266460	58.96
LG10	AX-85416623	58.96
LG10	AX-86020223	58.96
LG10	AX-86113473	58.96
LG10	AX-85317279	59.01
LG10	AX-85433698	59.2
LG10	AX-85201955	59.24
LG10	AX-85241581	59.24
LG10	AX-85367618	59.75
LG10	AX-86083722	59.8
LG10	AX-85285454	59.82
LG10	AX-85201188	59.91
LG10	AX-85203228	59.91
LG10	AX-85204137	59.91
LG10	AX-85331058	59.91
LG10	AX-85372142	59.91
LG10	AX-85422412	59.91
LG10	AX-85437026	59.95
LG10	AX-85314985	59.99
LG10	AX-85347342	60.01
LG10	AX-85381016	60.01
LG10	AX-85408954	60.04
LG10	AX-85233771	60.15
LG10	AX-86061471	60.33
LG10	AX-85361884	60.41
LG10	AX-85290451	60.48
LG10	AX-85356157	60.48
LG10	AX-85363003	60.48
LG10	AX-85222976	60.79
LG10	AX-85193695	61
LG10	AX-85315362	61.11
LG10	AX-85327548	61.11
LG10	AX-85245409	61.85
LG10	AX-85382108	62.06
LG10	AX-85260668	62.34
LG10	AX-85334500	62.34
LG10	AX-85298801	62.87
LG10	AX-85317578	62.92
LG10	AX-85331353	63.02
LG10	AX-85371566	63.02
LG10	AX-85288666	63.13
LG10	AX-85435470	63.4
LG10	AX-85199864	63.61
LG10	AX-85260592	63.61
LG10	AX-85338948	63.61
LG10	AX-85342779	63.61
LG10	AX-85280202	64.2
LG10	AX-85442079	64.39
LG10	AX-85265424	64.43
LG10	AX-85353936	64.43
LG10	AX-85409176	64.51
LG10	AX-85224854	64.53
LG10	AX-85241603	64.53
LG10	AX-85337931	64.53
LG10	AX-85274593	64.68
LG10	AX-85333555	65.01
LG10	AX-85312193	65.06
LG10	AX-85325646	65.06
LG10	AX-85390417	65.06
LG10	AX-85951004	65.06
LG10	AX-85273647	65.13
LG10	AX-85192984	65.28
LG10	AX-85356130	65.73
LG10	AX-85370466	65.92
LG10	AX-85402762	65.92
LG10	AX-85247807	66.4
LG10	AX-85327708	66.4
LG10	AX-85406945	66.4
LG10	AX-85195897	66.49
LG10	AX-85196256	66.49
LG10	AX-85217826	66.49
LG10	AX-85226164	66.49
LG10	AX-85341429	66.49
LG10	AX-85347607	66.49
LG10	AX-85387795	66.49
LG10	AX-86033085	66.49
LG10	AX-86150787	66.49
LG10	AX-85424978	66.68
LG10	AX-85365383	66.74
LG10	AX-85360964	66.84
LG10	AX-85341543	66.91
LG10	AX-85399376	66.91
LG10	AX-85353273	66.97
LG10	AX-85379890	67.14
LG10	AX-85387350	67.24
LG10	AX-85335394	67.84
LG10	AX-85397939	67.87
LG10	AX-85330779	68.16
LG10	AX-85434320	68.2
LG10	AX-85242554	68.29
LG10	AX-85319835	68.44
LG10	AX-85290578	68.53
LG10	AX-85342544	68.53
LG10	AX-85992489	68.84
LG10	AX-85211503	68.88
LG10	AX-85391177	68.88
LG10	AX-85434271	68.88
LG10	AX-85210908	68.9
LG10	AX-85211756	68.9
LG10	AX-85246227	68.9
LG10	AX-85351171	68.9
LG10	AX-85373124	68.9
LG10	AX-86132116	68.9
LG10	AX-85358152	69.26
LG10	AX-85202460	69.35
LG10	AX-85250883	69.48
LG10	AX-85188597	69.51
LG10	AX-85202607	69.51
LG10	AX-85323489	69.51
LG10	AX-85404478	69.51
LG10	AX-85312787	69.72
LG10	AX-85430936	69.72
LG10	AX-85361526	69.81
LG10	AX-85415675	69.83
LG10	AX-85199139	69.91
LG10	AX-85214063	69.91
LG10	AX-85269097	69.91
LG10	AX-85368593	70.15
LG10	AX-86051789	70.34
LG10	AX-85408797	70.6
LG10	AX-85402756	70.62
LG10	AX-86121427	70.62
LG10	AX-85203487	70.75
LG10	AX-85269682	70.75
LG10	AX-86045739	70.75
LG10	AX-86145616	70.75
LG10	AX-85252422	70.92
LG10	AX-85433895	71.04
LG10	AX-85195778	71.13
LG10	AX-85343541	71.13
LG10	AX-85392328	71.13
LG10	AX-85228813	71.4
LG10	AX-85416673	71.46
LG10	AX-85324573	71.48
LG10	AX-85994241	71.48
LG10	AX-85228390	71.66
LG10	AX-85321999	71.88
LG10	AX-85331024	71.95
LG10	AX-85373050	72.28
LG10	AX-85429381	72.28
LG10	AX-85405554	72.41
LG10	AX-85405069	72.65
LG10	AX-85393649	72.72
LG10	AX-85422055	72.72
LG10	AX-85276044	73
LG10	AX-85435880	73.51
LG10	AX-85401660	73.99
LG10	AX-85202226	74.32
LG10	AX-85344468	74.32
LG10	AX-85248920	74.45
LG10	AX-85192247	74.52
LG10	AX-85432946	75.28
LG10	AX-85301118	75.99
LG10	AX-85213569	76.05
LG10	AX-85232423	76.05
LG10	AX-85303426	76.05
LG10	AX-85240450	76.55
LG10	AX-85254839	76.62
LG10	AX-85340213	76.91
LG10	AX-86118696	76.91
LG10	AX-85251002	77.32
LG10	AX-85367700	77.32
LG10	AX-85439083	77.89
LG10	AX-85200824	78.43
LG10	AX-85426718	79.42
LG10	AX-85253932	79.94
LG10	AX-85413450	79.94
LG10	AX-85344211	80.06
LG10	AX-85275132	80.17
LG10	AX-86128292	80.41
LG10	AX-85265196	81.92
LG10	AX-85201321	82.13
LG10	AX-85266018	82.13
LG10	AX-85417244	82.13
LG10	AX-85427683	82.13
LG10	AX-85208575	82.3
LG10	AX-85220408	82.3
LG10	AX-85229000	82.3
LG10	AX-85240907	82.3
LG10	AX-85250229	82.3
LG10	AX-85346671	82.3
LG10	AX-85371851	82.3
LG10	AX-85434164	82.3
LG10	AX-86101333	82.3
LG10	AX-85404083	82.41
LG10	AX-85336414	82.65
LG10	AX-85194187	82.92
LG10	AX-85235944	82.92
LG10	AX-85265462	82.92
LG10	AX-85219348	83.1
LG10	AX-85228197	83.1
LG10	AX-85259609	83.1
LG10	AX-85274719	83.1
LG10	AX-85283092	83.1
LG10	AX-85373977	83.1
LG10	AX-85313052	83.24
LG10	AX-85288465	83.4
LG10	AX-85330009	83.4
LG10	AX-85360283	84.16
LG10	AX-85252936	85.01
LG10	AX-85302658	86.35
LG10	AX-85349622	87.34
LG10	AX-85930872	87.34
LG10	AX-85226965	87.59
LG10	AX-85323583	87.59
LG10	AX-85379227	87.59
LG10	AX-85279290	87.87
LG10	AX-85421365	87.87
LG10	AX-85279474	88.27
LG10	AX-85344464	88.27
LG10	AX-86036421	88.35
LG10	AX-85319584	88.41
LG10	AX-85259608	89.43
LG10	AX-86127798	89.43
LG10	AX-85378477	89.5
LG10	AX-85298854	89.59
LG10	AX-85253589	89.7
LG10	AX-85312768	89.7
LG10	AX-85395379	89.7
LG10	AX-85304730	89.77
LG10	AX-85414946	89.77
LG10	AX-85337721	89.8
LG10	AX-85366806	89.8
LG10	AX-85939273	89.8
LG10	AX-85241621	90.19
LG10	AX-85194311	90.23
LG10	AX-85312484	90.32
LG10	AX-85323141	90.32
LG10	AX-85189481	90.36
LG10	AX-85309712	90.36
LG10	AX-85219151	90.86
LG10	AX-85325306	90.86
LG10	AX-85373646	90.86
LG10	AX-85433866	90.86
LG10	AX-86075207	90.86
LG10	AX-85356503	91.11
LG10	AX-85260091	91.33
LG10	AX-85194845	91.38
LG10	AX-85253248	91.38
LG10	AX-85264886	91.38
LG10	AX-85390972	91.38
LG10	AX-85222800	91.44
LG10	AX-86086193	91.44
LG10	AX-85294138	91.55
LG10	AX-85238383	91.68
LG10	AX-85226962	91.74
LG10	AX-85234084	91.74
LG10	AX-85290474	91.74
LG10	AX-85315594	91.74
LG10	AX-85317326	91.74
LG10	AX-85194499	91.83
LG10	AX-85353595	91.83
LG10	AX-86001530	91.83
LG10	AX-85334084	91.98
LG10	AX-85219692	92.1
LG10	AX-85291610	92.1
LG10	AX-85264434	92.37
LG10	AX-85386327	92.4
LG10	AX-85308638	92.73
LG10	AX-85254456	92.81
LG10	AX-85208122	92.96
LG10	AX-85194515	93.15
LG10	AX-86071716	93.15
LG10	AX-85991746	93.53
LG10	AX-85196592	93.66
LG10	AX-85955166	93.66
LG10	AX-85262326	93.7
LG10	AX-85276496	93.7
LG10	AX-85403274	93.7
LG10	AX-85405016	93.7
LG10	AX-86040493	93.7
LG10	AX-86089575	93.7
LG10	AX-85218513	93.73
LG10	AX-85272446	93.73
LG10	AX-85386457	93.73
LG10	AX-85963728	93.73
LG10	AX-86026812	93.87
LG10	AX-85197238	94.2
LG10	AX-85197342	94.2
LG10	AX-85254558	94.2
LG10	AX-85262186	94.2
LG10	AX-85262425	94.2
LG10	AX-85275778	94.2
LG10	AX-85331377	94.2
LG10	AX-85414456	94.2
LG10	AX-85220784	94.23
LG10	AX-85281958	94.63
LG10	AX-85240616	94.76
LG10	AX-85216479	94.83
LG10	AX-85252597	95.12
LG10	AX-85326979	95.12
LG10	AX-85216123	96.51
LG10	AX-85245653	96.97
LG10	AX-85386658	97.14
LG10	AX-85192826	97.32
LG10	AX-85213660	97.32
LG10	AX-85370710	97.32
LG10	AX-86026455	97.32
LG10	AX-86148610	97.32
LG10	AX-85326406	97.42
LG10	AX-85284324	97.48
LG10	AX-85193091	97.68
LG10	AX-85204537	97.77
LG10	AX-85204912	98.11
LG10	AX-85937578	98.37
LG10	AX-85289402	98.66
LG10	AX-85222690	98.73
LG10	AX-85201448	99.01
LG10	AX-85262623	99.01
LG10	AX-85397470	99.01
LG10	AX-85371822	99.29
LG10	AX-85339801	99.62
LG10	AX-85274179	99.9
LG10	AX-85346648	99.9
LG10	AX-85957592	99.98
LG10	AX-85999390	100.12
LG10	AX-85250290	100.13
LG10	AX-85340364	100.37
LG10	AX-85291938	100.42
LG10	AX-85313842	100.42
LG10	AX-85278647	100.73
LG10	AX-85266715	100.75
LG10	AX-85309566	100.75
LG10	AX-85218284	100.76
LG10	AX-85365801	100.97
LG10	AX-86129959	100.97
LG10	AX-85196301	101.77
LG10	AX-85199672	101.77
LG10	AX-86005739	101.77
LG10	AX-85284189	101.99
LG10	AX-85382150	102.06
LG10	AX-85344982	102.11
LG10	AX-85347853	102.11
LG10	AX-85226383	102.37
LG10	AX-85320741	102.37
LG10	AX-85195145	102.39
LG10	AX-85235065	102.39
LG10	AX-85243760	102.39
LG10	AX-85257647	102.39
LG10	AX-85413381	102.39
LG10	AX-85261454	102.47
LG10	AX-85958770	102.51
LG10	AX-85229937	102.66
LG10	AX-86110949	102.76
LG10	AX-85201974	102.8
LG10	AX-85299819	102.8
LG10	AX-85302781	102.8
LG10	AX-85207355	102.84
LG10	AX-85212528	102.84
LG10	AX-85241409	102.84
LG10	AX-85349366	102.84
LG10	AX-85262956	102.91
LG10	AX-85201112	103
LG10	AX-85229753	103.07
LG10	AX-85342300	103.07
LG10	AX-85204304	103.16
LG10	AX-85342312	103.16
LG10	AX-85391151	103.16
LG10	AX-85197536	103.22
LG10	AX-85225937	103.3
LG10	AX-85227833	103.3
LG10	AX-85235684	103.3
LG10	AX-85251020	103.3
LG10	AX-85281050	103.3
LG10	AX-85411679	103.3
LG10	AX-85439458	103.3
LG10	AX-85304260	103.4
LG10	AX-85308156	103.57
LG10	AX-85348259	103.6
LG10	AX-85193482	103.64
LG10	AX-85199905	103.64
LG10	AX-85220844	103.64
LG10	AX-85311433	103.64
LG10	AX-85381175	103.64
LG10	AX-85403337	103.74
LG10	AX-85321761	103.92
LG10	AX-85192773	104.13
LG10	AX-85204683	104.13
LG10	AX-85212933	104.13
LG10	AX-85217059	104.13
LG10	AX-85229969	104.13
LG10	AX-85245734	104.13
LG10	AX-85273398	104.13
LG10	AX-85288294	104.13
LG10	AX-85310906	104.13
LG10	AX-85341781	104.13
LG10	AX-85390142	104.13
LG10	AX-85403879	104.13
LG10	AX-85982352	104.13
LG10	AX-85212164	104.21
LG10	AX-85359795	104.21
LG10	AX-85202688	104.29
LG10	AX-85218367	104.29
LG10	AX-85242868	104.29
LG10	AX-85401351	104.29
LG10	AX-85414675	104.29
LG10	AX-85963546	104.29
LG10	AX-86107752	104.29
LG10	AX-85206100	104.3
LG10	AX-85206106	104.3
LG10	AX-85221256	104.3
LG10	AX-85226049	104.3
LG10	AX-85246159	104.3
LG10	AX-85254701	104.3
LG10	AX-85287793	104.3
LG10	AX-85323527	104.3
LG10	AX-85356398	104.3
LG10	AX-86056851	104.3
LG10	AX-85273189	104.35
LG10	AX-86012632	104.42
LG10	AX-85273348	104.46
LG10	AX-85302060	104.53
LG10	AX-85388053	104.68
LG10	AX-85332682	105.03
LG10	AX-85283324	105.11
LG10	AX-85274185	105.2
LG10	AX-85365568	105.29
LG10	AX-85322100	105.31
LG10	AX-85315952	105.45
LG10	AX-85317745	105.82
LG11	AX-85397256	0
LG11	AX-85389719	0.21
LG11	AX-85252019	0.26
LG11	AX-85242219	0.35
LG11	AX-85955742	0.35
LG11	AX-85415817	0.41
LG11	AX-85319475	0.55
LG11	AX-85231599	0.67
LG11	AX-85240935	0.67
LG11	AX-85284149	0.67
LG11	AX-85309882	0.67
LG11	AX-85320059	0.67
LG11	AX-85321858	0.67
LG11	AX-85367948	0.67
LG11	AX-85385844	0.67
LG11	AX-85337456	0.88
LG11	AX-85189385	0.89
LG11	AX-85251968	0.89
LG11	AX-85277745	0.89
LG11	AX-85313249	0.89
LG11	AX-85323446	0.89
LG11	AX-85331681	0.89
LG11	AX-85412826	0.89
LG11	AX-86028024	0.89
LG11	AX-85356325	1.11
LG11	AX-85249638	1.18
LG11	AX-85272164	1.18
LG11	AX-85273604	1.18
LG11	AX-85377726	1.18
LG11	AX-85381378	1.18
LG11	AX-85395773	1.18
LG11	AX-85264667	1.4
LG11	AX-85282871	1.4
LG11	AX-85362776	1.4
LG11	AX-85203636	1.53
LG11	AX-85304937	1.53
LG11	AX-85340551	1.66
LG11	AX-85267089	1.7
LG11	AX-85311813	2.27
LG11	AX-85410924	2.27
LG11	AX-85938138	2.27
LG11	AX-85207717	2.82
LG11	AX-85360810	2.82
LG11	AX-85268657	3.06
LG11	AX-85215204	3.42
LG11	AX-86071316	3.6
[truncated: 27,083 more rows]

## Sheet: female map
Table S1 (2): The detailed information of female linkage map
LGs	MarkerID	map position
LG1	AX-85240231	0
LG1	AX-85246285	0
LG1	AX-85302682	0
LG1	AX-85325013	0
LG1	AX-85298181	1.09
LG1	AX-85227723	1.1
LG1	AX-85303677	1.37
LG1	AX-85290987	1.62
LG1	AX-85261039	1.8
LG1	AX-85204038	1.9
LG1	AX-85241158	1.9
LG1	AX-85255701	1.9
LG1	AX-85293427	1.9
LG1	AX-85941502	1.9
LG1	AX-85212120	2.19
LG1	AX-85230257	2.19
LG1	AX-85334400	2.19
LG1	AX-85383928	2.19
LG1	AX-85415040	2.19
LG1	AX-85979835	2.19
LG1	AX-85198876	2.2
LG1	AX-85287439	2.2
LG1	AX-85380379	2.7
LG1	AX-85348674	2.77
LG1	AX-85275154	3.82
LG1	AX-85325600	3.82
LG1	AX-85252655	4.16
LG1	AX-85304875	4.52
LG1	AX-85322474	5.09
LG1	AX-85418594	5.09
LG1	AX-85229085	6.15
LG1	AX-85397589	6.15
LG1	AX-85344402	6.37
LG1	AX-85338683	6.56
LG1	AX-85344035	6.56
LG1	AX-85206637	6.73
LG1	AX-85267203	7.24
LG1	AX-85401058	7.26
LG1	AX-86129962	8.33
LG1	AX-85312202	8.34
LG1	AX-85292394	8.81
LG1	AX-85383361	9.37
LG1	AX-85354454	9.44
LG1	AX-85393656	9.91
LG1	AX-85192340	9.97
LG1	AX-85393048	9.97
LG1	AX-86109229	9.97
LG1	AX-85265941	10.46
LG1	AX-85292686	10.46
LG1	AX-85312020	10.46
LG1	AX-85394340	10.46
LG1	AX-85225587	10.48
LG1	AX-85273617	10.61
LG1	AX-85342681	10.61
LG1	AX-85301552	11.72
LG1	AX-85193565	11.84
LG1	AX-85292872	12.25
LG1	AX-85192225	12.81
LG1	AX-85388908	12.81
LG1	AX-85989432	15.08
LG1	AX-85278394	15.72
LG1	AX-85360908	15.72
LG1	AX-85298127	15.92
LG1	AX-85379719	16.58
LG1	AX-85339961	16.69
LG1	AX-85383091	16.69
LG1	AX-85324499	17.13
LG1	AX-85415525	17.13
LG1	AX-85322040	17.79
LG1	AX-85937713	18.39
LG1	AX-85402722	20.08
LG1	AX-85326988	20.16
LG1	AX-85346673	20.7
LG1	AX-85939374	21.82
LG1	AX-85942323	21.82
LG1	AX-85332385	24.46
LG1	AX-85222306	25.2
LG1	AX-85330967	25.2
LG1	AX-85959862	25.2
LG1	AX-85965436	25.76
LG1	AX-85258045	25.88
LG1	AX-85290243	26.8
LG1	AX-85302677	27.05
LG1	AX-85190032	27.06
LG1	AX-85376207	27.67
LG1	AX-85213594	28.4
LG1	AX-85312856	28.78
LG1	AX-85413528	28.78
LG1	AX-85193103	29.36
LG1	AX-85212724	29.59
LG1	AX-85237857	29.59
LG1	AX-85253707	30.26
LG1	AX-85228206	30.85
LG1	AX-85230222	30.85
LG1	AX-85946895	30.85
LG1	AX-85221093	31.63
LG1	AX-85285022	31.63
LG1	AX-85366211	33.33
LG1	AX-86041718	35.59
LG1	AX-85311116	37.27
LG1	AX-86049538	38.42
LG1	AX-85292016	39
LG1	AX-85244700	39.47
LG1	AX-85271440	39.62
LG1	AX-85189634	40.08
LG1	AX-85203629	40.13
LG1	AX-85205135	40.13
LG1	AX-85196585	40.28
LG1	AX-85343363	41.58
LG1	AX-85198938	42.86
LG1	AX-85286365	42.86
LG1	AX-85293928	42.86
LG1	AX-85268864	42.9
LG1	AX-85299490	42.9
LG1	AX-85267728	43.52
LG1	AX-85195062	44.08
LG1	AX-85365611	45.8
LG1	AX-85201022	46.45
LG1	AX-85204196	46.45
LG1	AX-85213178	46.64
LG1	AX-85216917	46.64
LG1	AX-85294166	46.81
LG1	AX-85243679	47.38
LG1	AX-85932494	47.51
LG1	AX-85422474	47.73
LG1	AX-85328518	48.05
LG1	AX-86006122	48.05
LG1	AX-85212208	48.25
LG1	AX-85288251	48.47
LG1	AX-85190153	48.65
LG1	AX-85194971	48.65
LG1	AX-85203875	48.65
LG1	AX-85253259	48.65
LG1	AX-85327528	48.65
LG1	AX-85373723	48.65
LG1	AX-86031232	48.65
LG1	AX-85224883	49.1
LG1	AX-85197211	49.26
LG1	AX-85221095	49.26
LG1	AX-85247116	49.26
LG1	AX-85382418	49.26
LG1	AX-86015519	49.26
LG1	AX-85299299	49.34
LG1	AX-85404138	49.34
LG1	AX-85366000	49.88
LG1	AX-85435306	49.88
LG1	AX-85994317	49.88
LG1	AX-85190758	50.4
LG1	AX-85210974	51.01
LG1	AX-85287397	51.79
LG1	AX-85216030	51.99
LG1	AX-85217449	51.99
LG1	AX-85233325	51.99
LG1	AX-85354374	51.99
LG1	AX-86143265	51.99
LG1	AX-85276858	52.43
LG1	AX-85363162	52.43
LG1	AX-85271338	52.47
LG1	AX-85380533	52.47
LG1	AX-85250884	53.14
LG1	AX-85418191	53.7
LG1	AX-85335167	54.32
LG1	AX-85281883	54.34
LG1	AX-85224754	56.06
LG1	AX-85418798	58.35
LG1	AX-85311314	58.92
LG1	AX-85334807	59.22
LG1	AX-85929984	59.22
LG1	AX-85296502	59.51
LG1	AX-85354203	60.12
LG1	AX-85263784	60.17
LG1	AX-85195635	60.7
LG1	AX-85235335	60.7
LG1	AX-86054305	63
LG1	AX-85216019	63.34
LG1	AX-85357079	63.34
LG1	AX-85392604	63.34
LG1	AX-85434019	63.53
LG1	AX-85438903	63.53
LG1	AX-85368223	64.24
LG1	AX-85270050	64.65
LG1	AX-85365630	64.65
LG1	AX-85396097	64.65
LG1	AX-85423178	64.65
LG1	AX-85424630	64.65
LG1	AX-85428282	64.65
LG1	AX-85952552	64.65
LG1	AX-85402773	64.77
LG1	AX-85293569	65.04
LG1	AX-85325325	65.04
LG1	AX-85339437	65.04
LG1	AX-85403088	65.77
LG1	AX-85202839	65.96
LG1	AX-85368207	65.96
LG1	AX-85919976	65.96
LG1	AX-85308260	66.74
LG1	AX-85211728	66.85
LG1	AX-85312298	66.85
LG1	AX-85401100	67.32
LG1	AX-85196049	67.55
LG1	AX-85224712	67.93
LG1	AX-86100039	68.22
LG1	AX-85212041	68.53
LG1	AX-85409230	68.53
LG1	AX-85267597	68.86
LG1	AX-85395971	69.41
LG1	AX-85414811	69.41
LG1	AX-85926071	69.41
LG1	AX-85224306	69.65
LG1	AX-85938431	69.65
LG1	AX-85341549	70.32
LG1	AX-85195332	70.37
LG1	AX-85329213	70.87
LG1	AX-85333393	70.87
LG1	AX-85193929	70.9
LG1	AX-85417512	71.35
LG1	AX-85278363	71.36
LG1	AX-85296402	71.95
LG1	AX-85189060	72.08
LG1	AX-85208372	72.08
LG1	AX-85243600	72.08
LG1	AX-85314529	72.08
LG1	AX-85437004	72.08
LG1	AX-85313093	72.37
LG1	AX-85307663	72.43
LG1	AX-85437345	72.43
LG1	AX-86123707	72.59
LG1	AX-85297846	72.8
LG1	AX-85332256	72.83
LG1	AX-85238141	72.94
LG1	AX-85309403	72.94
LG1	AX-85941248	72.94
LG1	AX-85285048	73.14
LG1	AX-85195102	73.15
LG1	AX-85247620	73.15
LG1	AX-85391525	73.15
LG1	AX-85244332	73.43
LG1	AX-85289072	73.43
LG1	AX-85317586	73.43
LG1	AX-85363136	73.43
LG1	AX-85402938	73.43
LG1	AX-85409511	73.43
LG1	AX-85353020	74.15
LG1	AX-85369531	74.36
LG1	AX-86050025	74.36
LG1	AX-85330604	74.71
LG1	AX-85247912	75.87
LG1	AX-85207912	76
LG1	AX-85415287	76
LG1	AX-85234335	76.09
LG1	AX-85334971	76.09
LG1	AX-85337800	76.09
LG1	AX-85443992	76.09
LG1	AX-85212376	76.56
LG1	AX-85200975	76.64
LG1	AX-85286683	76.64
LG1	AX-85341442	76.64
LG1	AX-85368958	76.64
LG1	AX-85226503	76.92
LG1	AX-85192837	77.95
LG1	AX-85213240	77.95
LG1	AX-85229437	77.95
LG1	AX-85422764	77.95
LG1	AX-85279687	78.28
LG1	AX-85284634	78.54
LG1	AX-86118543	78.54
LG1	AX-85317942	78.82
LG1	AX-85372691	79.39
LG1	AX-85398522	79.88
LG1	AX-85364055	80.39
LG1	AX-86150192	80.39
LG1	AX-85363632	80.78
LG1	AX-85275910	80.79
LG1	AX-85246616	80.89
LG1	AX-85277628	81.33
LG1	AX-85275193	81.43
LG1	AX-85286288	81.43
LG1	AX-85320187	81.43
LG1	AX-85327982	81.43
LG1	AX-85339264	81.43
LG1	AX-85344620	81.43
LG1	AX-85234133	81.96
LG1	AX-85262782	81.96
LG1	AX-85309791	81.96
LG1	AX-85317410	81.96
LG1	AX-85328176	81.96
LG1	AX-85336982	81.96
LG1	AX-85351092	81.96
LG1	AX-85370346	81.96
LG1	AX-85376802	81.96
LG1	AX-85368940	81.99
LG1	AX-85434293	81.99
LG1	AX-85188852	82.4
LG1	AX-85214188	82.65
LG1	AX-85222720	82.65
LG1	AX-85247221	82.65
LG1	AX-85262163	82.65
LG1	AX-85403875	82.65
LG1	AX-85431579	82.65
LG1	AX-85442669	82.65
LG1	AX-85425041	83.01
LG1	AX-85209085	83.25
LG1	AX-85241881	83.25
LG1	AX-85327810	83.25
LG1	AX-85334638	83.25
LG1	AX-85398896	83.25
LG1	AX-85965854	83.25
LG1	AX-86042959	83.25
LG1	AX-85295533	83.44
LG1	AX-85324285	83.63
LG1	AX-85389247	83.63
LG1	AX-85426479	83.75
LG1	AX-85218206	83.9
LG1	AX-85220036	83.9
LG1	AX-85221590	83.9
LG1	AX-85419962	83.9
LG1	AX-86098123	83.9
LG1	AX-85437249	84.04
LG1	AX-85215062	84.45
LG1	AX-85427665	84.45
LG1	AX-85440869	84.45
LG1	AX-85276528	84.57
LG1	AX-85282564	84.57
LG1	AX-85284126	84.57
LG1	AX-85305126	84.57
LG1	AX-85327532	84.57
LG1	AX-85332155	84.57
LG1	AX-85335438	84.57
LG1	AX-85418910	84.57
LG1	AX-86133595	84.57
LG1	AX-85207529	85.03
LG1	AX-85290026	85.03
LG1	AX-85201298	85.42
LG1	AX-85434358	85.42
LG1	AX-85204975	85.72
LG1	AX-85359551	85.72
LG1	AX-85401343	85.72
LG1	AX-85207435	85.82
LG1	AX-85244645	86.07
LG1	AX-85322551	86.26
LG1	AX-85301787	86.28
LG1	AX-85193698	86.33
LG1	AX-85202793	86.33
LG1	AX-85208862	86.33
LG1	AX-85220248	86.33
LG1	AX-85234545	86.33
LG1	AX-85235409	86.33
LG1	AX-85318182	86.33
LG1	AX-85327427	86.33
LG1	AX-85363558	86.33
LG1	AX-85414331	86.33
LG1	AX-85435867	86.33
LG1	AX-85317205	86.5
LG1	AX-85199649	86.66
LG1	AX-85202560	86.66
LG1	AX-85243008	86.66
LG1	AX-85340894	86.66
LG1	AX-85345182	86.66
LG1	AX-85353918	86.66
LG1	AX-85386519	86.66
LG1	AX-85243474	86.83
LG1	AX-85262693	86.83
LG1	AX-85291721	86.83
LG1	AX-85309455	86.83
LG1	AX-85402395	86.83
LG1	AX-85405148	86.83
LG1	AX-85434843	86.83
LG1	AX-86136347	86.83
LG1	AX-86160349	86.83
LG1	AX-85369154	86.84
LG1	AX-86116287	86.84
LG1	AX-86139412	86.84
LG1	AX-85251989	87.36
LG1	AX-85378699	87.36
LG1	AX-85396085	87.36
LG1	AX-85400570	87.36
LG1	AX-85196287	87.37
LG1	AX-85220435	87.37
LG1	AX-85362914	87.48
LG1	AX-85443836	87.48
LG1	AX-85199230	87.51
LG1	AX-85199372	87.51
LG1	AX-85222825	87.51
LG1	AX-85226138	87.51
LG1	AX-85248965	87.51
LG1	AX-85265119	87.51
LG1	AX-85415848	87.51
LG1	AX-85383421	87.52
LG1	AX-85399544	87.78
LG1	AX-85434603	87.78
LG1	AX-85436097	87.78
LG1	AX-85356134	87.85
LG1	AX-85217547	87.92
LG1	AX-85253699	87.92
LG1	AX-85254807	87.92
LG1	AX-85273890	87.92
LG1	AX-85279108	87.92
LG1	AX-85342201	87.92
LG1	AX-85354478	87.92
LG1	AX-85376098	87.92
LG1	AX-85420206	87.92
LG1	AX-85421266	87.92
LG1	AX-85426196	87.92
LG1	AX-85433494	87.92
LG1	AX-85237714	88.09
LG1	AX-85190425	88.57
LG1	AX-85287017	88.57
LG1	AX-85320452	88.57
LG1	AX-85338833	88.57
LG1	AX-85388351	88.57
LG1	AX-85396310	88.57
LG1	AX-85418786	88.57
LG1	AX-85252508	88.85
LG1	AX-85376602	88.85
LG1	AX-86156416	88.85
LG1	AX-85407007	88.91
LG1	AX-85339989	89.06
LG1	AX-85414634	89.06
LG1	AX-85212364	89.12
LG1	AX-85235325	89.12
LG1	AX-85239049	89.12
LG1	AX-85276564	89.12
LG1	AX-85331169	89.12
LG1	AX-85338838	89.12
LG1	AX-85339028	89.12
LG1	AX-85357042	89.12
LG1	AX-85989008	89.12
LG1	AX-86148084	89.12
LG1	AX-85394550	89.58
LG1	AX-85284669	89.72
LG1	AX-86016659	89.72
LG1	AX-85321854	90.81
LG1	AX-85412924	90.81
LG1	AX-85939808	90.81
LG1	AX-85269316	91.04
LG1	AX-85421086	91.04
LG1	AX-85425919	91.04
LG1	AX-86120353	91.32
LG1	AX-85195889	91.36
LG1	AX-85205973	91.36
LG1	AX-85248674	91.36
LG1	AX-85253151	91.36
LG1	AX-85295277	91.36
LG1	AX-85439776	91.36
LG1	AX-85374874	91.51
LG1	AX-85345295	91.63
LG1	AX-85379691	91.63
LG1	AX-85422833	91.99
LG1	AX-85386675	92.54
LG1	AX-85270862	92.77
LG1	AX-85285879	92.77
LG1	AX-85261280	93.03
LG1	AX-85268969	93.03
LG1	AX-85269678	93.03
LG1	AX-85316654	93.03
LG1	AX-85332741	93.03
LG1	AX-85328493	93.13
LG1	AX-85406844	93.32
LG1	AX-85196868	93.55
LG1	AX-85198324	93.55
LG1	AX-85241944	93.55
LG1	AX-85261488	93.55
LG1	AX-85365072	93.55
LG1	AX-85365877	93.55
LG1	AX-85373776	93.55
LG1	AX-85315472	94.1
LG1	AX-85373598	94.1
LG1	AX-85205691	94.34
LG1	AX-85255843	94.34
LG1	AX-85285075	94.34
LG1	AX-85295329	94.34
LG1	AX-85371678	94.34
LG1	AX-85376753	94.34
LG1	AX-85395826	94.34
LG1	AX-85410773	94.34
LG1	AX-85210111	94.68
LG1	AX-85318023	96.05
LG1	AX-85391827	96.05
LG1	AX-85407991	96.05
LG1	AX-85252034	96.25
LG1	AX-85384235	96.25
LG1	AX-85427294	96.25
LG1	AX-85344758	96.5
LG1	AX-85305760	96.76
LG1	AX-85404555	96.76
LG1	AX-85410604	96.76
LG1	AX-85441013	96.76
LG1	AX-85206995	97.02
LG1	AX-85278402	97.02
LG1	AX-85316256	97.02
LG1	AX-85192408	97.56
LG1	AX-85203152	98.71
LG1	AX-85250985	98.71
LG1	AX-85328030	98.71
LG1	AX-85339056	98.71
LG1	AX-85346311	98.71
LG1	AX-85373494	98.71
LG1	AX-85431405	98.74
LG1	AX-85200246	99.25
LG1	AX-85378644	99.43
LG1	AX-85420055	99.43
LG1	AX-85442354	99.43
LG1	AX-85265055	99.53
LG1	AX-85205677	99.77
LG1	AX-85213107	99.77
LG1	AX-85394243	99.77
LG1	AX-85400113	99.77
LG1	AX-85407382	99.77
LG1	AX-85240975	99.9
LG1	AX-85406035	100.53
LG1	AX-85216082	101.04
LG1	AX-85251059	101.04
LG1	AX-86114448	101.04
LG1	AX-85202997	101.14
LG1	AX-85225406	101.14
LG1	AX-85349574	101.14
LG1	AX-85435001	101.14
LG1	AX-85438168	101.14
LG1	AX-85419685	101.34
LG1	AX-85319338	101.69
LG1	AX-85333982	101.69
LG1	AX-85933247	101.69
LG1	AX-85279536	102.32
LG1	AX-85299281	102.32
LG1	AX-85409528	102.32
LG1	AX-85414372	102.32
LG1	AX-85441939	102.32
LG1	AX-85361179	102.84
LG1	AX-85407186	103.39
LG1	AX-85196411	104.36
LG1	AX-85197013	104.36
LG1	AX-85231799	104.36
LG1	AX-85252775	104.36
LG1	AX-85285402	104.36
LG1	AX-85313713	104.36
LG1	AX-85381608	104.36
LG1	AX-85422582	104.36
LG1	AX-85434457	104.36
LG1	AX-85434977	104.36
LG1	AX-85337874	104.5
LG1	AX-85410106	105.01
LG1	AX-85263292	105.55
LG1	AX-85332733	105.55
LG1	AX-86073520	105.55
LG1	AX-86092934	105.55
LG1	AX-85424484	107.39
LG1	AX-85269552	107.71
LG1	AX-85330034	107.71
LG1	AX-85330541	107.71
LG1	AX-86075692	107.71
LG1	AX-85320470	107.87
LG1	AX-85348513	108
LG1	AX-85194558	108.18
LG1	AX-85195886	108.18
LG1	AX-85280267	108.18
LG1	AX-85303310	108.18
LG1	AX-85317848	108.18
LG1	AX-85358894	108.18
LG1	AX-85380450	108.18
LG1	AX-85407364	108.18
LG1	AX-85427327	108.18
LG1	AX-85398381	108.43
LG1	AX-85293766	108.67
LG1	AX-85322586	108.73
LG1	AX-85394348	109.13
LG1	AX-85438927	109.13
LG1	AX-85285881	109.49
LG1	AX-85921165	109.49
LG1	AX-85216560	109.73
LG1	AX-85373905	109.73
LG1	AX-85405241	109.73
LG1	AX-85246380	109.95
LG1	AX-85210872	110.8
LG1	AX-85215797	110.8
LG1	AX-85248689	110.8
LG1	AX-85259377	110.8
LG1	AX-85277719	110.8
LG1	AX-85290296	110.8
LG1	AX-85300384	110.8
LG1	AX-85325960	110.8
LG1	AX-85407472	110.8
LG1	AX-85271158	111.12
LG1	AX-85390866	111.12
LG1	AX-85364370	111.32
LG1	AX-86084490	111.32
LG1	AX-85266226	113.55
LG1	AX-85388897	113.55
LG1	AX-85432555	113.55
LG1	AX-85338031	114.11
LG1	AX-86128962	114.11
LG1	AX-85251063	114.25
LG1	AX-85430461	114.25
LG1	AX-85193079	114.37
LG1	AX-85244367	114.48
LG1	AX-85383832	114.64
LG1	AX-85227777	114.8
LG1	AX-85348837	115.12
LG1	AX-85428738	115.12
LG1	AX-85404627	116.02
LG1	AX-85376443	116.67
LG1	AX-85328744	117.25
LG1	AX-85305741	119.53
LG1	AX-85924567	120.33
LG1	AX-85244868	122.05
LG1	AX-85272981	122.34
LG1	AX-85295576	122.64
LG1	AX-85985591	122.9
LG1	AX-85393943	123.49
LG1	AX-85354916	123.65
LG1	AX-85281882	124.87
LG1	AX-85430521	125.49
LG1	AX-85406247	125.5
LG1	AX-85198606	131.68
LG1	AX-85417110	134.25
LG1	AX-85258679	134.83
LG1	AX-85215099	137.62
LG1	AX-85259138	138.16
LG1	AX-85263602	138.38
LG1	AX-85930923	138.39
LG1	AX-85378164	139.06
LG1	AX-85255496	139.5
LG1	AX-85213399	142.9
LG1	AX-85301864	142.9
LG1	AX-85431548	142.9
LG1	AX-85950566	142.9
LG1	AX-85387404	144.06
LG1	AX-85315674	144.87
LG1	AX-85336786	145.14
LG1	AX-85205175	145.7
LG1	AX-85281464	145.7
LG1	AX-85348520	145.7
LG1	AX-86046478	146.24
LG1	AX-85321465	146.63
LG1	AX-85215350	146.81
LG1	AX-85279467	146.81
LG1	AX-85265952	146.99
LG1	AX-85220240	147.53
LG1	AX-85368805	147.53
LG1	AX-85338033	147.68
LG1	AX-85254434	148.14
LG1	AX-85200766	148.32
LG1	AX-85206746	148.32
LG1	AX-85233248	148.32
LG1	AX-85326263	148.32
LG1	AX-85290005	148.52
LG1	AX-85189775	149.2
LG1	AX-85191430	149.2
LG1	AX-85201034	149.2
LG1	AX-85209066	149.2
LG1	AX-85211711	149.2
LG1	AX-85348330	149.2
LG1	AX-85202024	154.47
LG1	AX-85429658	154.47
LG1	AX-85212503	154.62
LG1	AX-85273486	154.62
LG1	AX-85301559	154.62
LG1	AX-85306522	154.62
LG1	AX-85339701	154.62
LG1	AX-85378643	154.62
LG1	AX-85405577	154.62
LG1	AX-85419730	154.62
LG1	AX-86131818	154.62
LG1	AX-86056760	154.81
LG1	AX-85206522	155.29
LG1	AX-85340140	155.29
LG1	AX-85221107	156.28
LG1	AX-85385208	156.28
LG1	AX-85359053	156.45
LG1	AX-85380801	157
LG1	AX-85425672	157
LG1	AX-85204777	157.2
LG1	AX-85360542	157.2
LG1	AX-85305797	157.74
LG1	AX-85237991	158.91
LG1	AX-85332105	159.06
LG1	AX-85276001	159.19
LG1	AX-85320707	159.19
LG1	AX-85406187	159.19
LG1	AX-85411717	159.46
LG1	AX-86148787	160.36
LG1	AX-86093812	160.44
LG1	AX-85219666	160.67
LG1	AX-85278049	160.67
LG1	AX-85299038	160.67
LG1	AX-85205156	161.07
LG1	AX-85239132	161.14
LG1	AX-85242488	161.24
LG1	AX-85403791	161.43
LG1	AX-85405343	161.43
LG1	AX-85436177	161.5
LG1	AX-85210819	161.73
LG1	AX-85222902	161.73
LG1	AX-85209511	161.74
LG1	AX-85218447	161.74
LG1	AX-85323101	161.74
LG1	AX-86109843	161.74
LG1	AX-85375904	161.82
LG1	AX-85936269	161.82
LG1	AX-86077163	161.82
LG1	AX-86094130	161.82
LG1	AX-85192667	161.97
LG1	AX-85267847	161.97
LG1	AX-85374555	161.97
LG1	AX-85428017	161.97
LG1	AX-85396538	162.08
LG1	AX-85209401	162.4
LG1	AX-85223322	162.4
LG1	AX-85245048	162.4
LG1	AX-85267425	162.4
LG1	AX-85312667	162.4
LG1	AX-85319070	162.4
LG1	AX-85379809	162.4
LG1	AX-85428760	162.4
LG1	AX-86070245	162.4
LG1	AX-86110318	162.4
LG1	AX-86115255	162.4
LG1	AX-86123431	162.4
LG1	AX-86158596	162.4
LG1	AX-85195338	162.65
LG1	AX-85223493	162.65
LG1	AX-85286121	162.65
LG1	AX-85354116	162.65
LG1	AX-86017752	162.65
LG1	AX-86052656	162.65
LG1	AX-85193722	162.9
LG1	AX-86022810	163.27
LG1	AX-85211452	163.38
LG1	AX-85307791	163.73
LG1	AX-85204464	163.96
LG1	AX-85268187	163.96
LG1	AX-85287469	163.96
LG1	AX-85287568	163.96
LG1	AX-85335314	163.96
LG1	AX-85360723	163.96
LG1	AX-86083485	163.96
LG1	AX-85334733	164.18
LG1	AX-85321068	164.48
LG1	AX-85204848	164.78
LG1	AX-85273341	164.78
LG1	AX-85343463	164.78
LG1	AX-85436104	164.78
LG1	AX-85311392	164.79
LG1	AX-85255251	165.19
LG1	AX-85405056	165.19
LG1	AX-85987632	165.19
LG1	AX-85245154	166.26
LG1	AX-85351339	167.34
LG1	AX-85189430	167.42
LG1	AX-85200564	167.42
LG1	AX-86098534	167.42
LG1	AX-85204962	167.61
LG1	AX-85275274	167.82
LG1	AX-86008417	168
LG1	AX-85337349	168.13
LG1	AX-85241609	168.97
LG1	AX-85357756	170.02
LG1	AX-85986740	170.56
LG1	AX-85356305	172.96
LG1	AX-85214852	173.37
LG1	AX-85262276	173.92
LG1	AX-85366103	178.1
LG1	AX-85240107	179.56
LG1	AX-85951310	179.92
LG1	AX-85372068	180.34
LG1	AX-85270745	184.17
LG1	AX-85325297	184.75
LG1	AX-85302702	185.18
LG1	AX-85216188	188.55
LG1	AX-85261362	188.55
LG1	AX-85295254	188.55
LG1	AX-85347885	191.93
LG1	AX-85375989	192.22
LG1	AX-85933491	192.28
LG1	AX-85994591	192.9
LG1	AX-85359715	194.25
LG1	AX-85200324	194.45
LG1	AX-85932662	194.99
LG1	AX-85284237	195.17
LG1	AX-85338258	195.17
LG1	AX-85295848	199.02
LG1	AX-85308625	199.02
LG1	AX-85402735	199.02
LG1	AX-85329529	200.1
LG1	AX-85208834	200.39
LG1	AX-85268218	200.62
LG1	AX-85223290	202.71
LG1	AX-85296772	203.25
LG1	AX-85287531	204.08
LG1	AX-85947092	204.08
LG1	AX-85243928	204.54
LG1	AX-85255270	204.54
LG1	AX-85302037	204.54
LG1	AX-85317509	204.69
LG1	AX-85372129	204.69
LG1	AX-85945272	204.69
LG1	AX-85196579	205.26
LG1	AX-85208634	205.42
LG1	AX-85279323	205.95
LG1	AX-85287410	205.95
LG1	AX-85362916	206.33
LG1	AX-85370836	206.33
LG1	AX-85251782	206.52
LG1	AX-85214153	207.93
LG1	AX-85303206	207.93
LG1	AX-85973325	207.95
LG1	AX-85255781	208.5
LG1	AX-85370356	209
LG1	AX-85398314	209.54
LG1	AX-85297630	209.78
LG1	AX-85299780	209.78
LG10	AX-85380822	0
LG10	AX-85982352	0
LG10	AX-85329597	0.52
LG10	AX-86023757	0.52
LG10	AX-85202326	0.55
LG10	AX-85207355	0.55
LG10	AX-85218257	0.55
LG10	AX-85229937	0.55
LG10	AX-85254701	0.55
LG10	AX-85276885	0.55
LG10	AX-85354157	0.55
LG10	AX-85374152	0.55
LG10	AX-85388359	0.55
LG10	AX-85242829	1.36
LG10	AX-85315914	1.36
LG10	AX-85414749	1.36
LG10	AX-85201031	1.72
LG10	AX-85226521	1.72
LG10	AX-85238317	1.72
LG10	AX-85359866	1.72
LG10	AX-85398529	1.72
LG10	AX-85333780	2.09
LG10	AX-85227833	2.33
LG10	AX-85266815	2.33
LG10	AX-85301970	2.33
LG10	AX-85396818	2.33
LG10	AX-85210802	2.88
LG10	AX-85289841	2.88
LG10	AX-85372965	2.88
LG10	AX-85210441	3.43
LG10	AX-85239434	3.43
LG10	AX-85317970	3.43
LG10	AX-85382150	5.06
LG10	AX-85413381	5.06
LG10	AX-85240093	5.2
LG10	AX-85341401	6.79
LG10	AX-85193578	7.87
LG10	AX-85249418	7.96
LG10	AX-85224002	8.51
LG10	AX-85379137	8.51
LG10	AX-86129959	8.51
LG10	AX-85192826	10.72
LG10	AX-85219608	11.27
LG10	AX-85937578	11.27
LG10	AX-86124107	11.27
LG10	AX-85193091	11.83
LG10	AX-85215410	11.83
LG10	AX-85281674	11.83
LG10	AX-85210898	12.21
LG10	AX-85226049	12.21
LG10	AX-85260864	12.21
LG10	AX-85287793	12.21
LG10	AX-85342956	12.21
LG10	AX-85966129	12.21
LG10	AX-85194442	12.39
LG10	AX-85386658	12.4
LG10	AX-85222802	12.65
LG10	AX-85275487	12.65
LG10	AX-85252597	14.65
LG10	AX-85260142	15.33
LG10	AX-85388389	15.33
LG10	AX-85313353	15.87
LG10	AX-86027521	15.87
LG10	AX-85197342	16.34
LG10	AX-85262425	16.34
LG10	AX-85308638	16.34
LG10	AX-85310882	16.34
LG10	AX-86074065	16.34
LG10	AX-85220378	16.91
LG10	AX-85938319	17.48
LG10	AX-86128240	17.48
LG10	AX-85215675	17.56
LG10	AX-85343990	18.1
LG10	AX-85934839	18.1
LG10	AX-86120981	18.1
LG10	AX-85327956	18.67
LG10	AX-85389573	18.67
LG10	AX-85396811	19.1
LG10	AX-86068297	19.1
LG10	AX-85212608	19.64
LG10	AX-85275778	19.64
LG10	AX-85287904	19.64
LG10	AX-85264434	19.77
LG10	AX-85281157	19.77
LG10	AX-85312383	19.77
LG10	AX-85223456	20.31
LG10	AX-85238383	20.31
LG10	AX-85356503	20.31
LG10	AX-85222800	20.73
LG10	AX-86071716	20.73
LG10	AX-85366806	20.89
LG10	AX-85437234	20.89
LG10	AX-85219151	21.82
LG10	AX-85433866	21.82
LG10	AX-85228084	22.92
LG10	AX-85373646	22.92
LG10	AX-85357920	24.35
LG10	AX-85359888	24.35
LG10	AX-85307117	24.9
LG10	AX-86004009	25.01
LG10	AX-85312768	25.14
LG10	AX-85277137	26.26
LG10	AX-85935414	26.63
LG10	AX-85337897	30.87
LG10	AX-85340080	30.87
LG10	AX-85332370	31.92
LG10	AX-85321111	31.95
LG10	AX-85243809	32.13
LG10	AX-85253979	32.45
LG10	AX-85300651	32.7
LG10	AX-86115325	32.7
LG10	AX-85295056	32.77
LG10	AX-86051053	34.22
LG10	AX-85212979	34.37
LG10	AX-85275132	34.37
LG10	AX-85279136	34.37
LG10	AX-85298818	34.37
LG10	AX-85379060	34.37
LG10	AX-85255699	34.78
LG10	AX-85259609	35.35
LG10	AX-85271641	35.35
LG10	AX-86140349	35.35
LG10	AX-85285957	36.46
LG10	AX-85341125	36.46
LG10	AX-85366750	36.46
LG10	AX-85303185	37.03
LG10	AX-85390326	38.38
LG10	AX-85400642	38.38
LG10	AX-85202226	40.43
LG10	AX-85242613	40.43
LG10	AX-85367507	40.8
LG10	AX-85393772	40.8
LG10	AX-85401660	40.8
LG10	AX-85191636	41.27
LG10	AX-85343541	41.27
LG10	AX-85261276	41.53
LG10	AX-85379371	41.53
LG10	AX-85399667	41.53
LG10	AX-85225116	41.58
LG10	AX-85269682	41.58
LG10	AX-85295931	41.58
LG10	AX-85388935	41.58
LG10	AX-85409456	41.58
LG10	AX-86145616	41.58
LG10	AX-85341429	42.24
LG10	AX-85249503	42.69
LG10	AX-85256618	42.69
LG10	AX-85314382	42.69
LG10	AX-85358152	42.69
LG10	AX-85368593	42.69
LG10	AX-85373124	42.69
LG10	AX-85391177	42.69
LG10	AX-85408797	42.69
LG10	AX-86109371	42.69
LG10	AX-85241603	43.12
LG10	AX-85370466	43.12
LG10	AX-85255755	43.32
LG10	AX-85348909	43.32
LG10	AX-85375307	43.32
LG10	AX-85196256	43.88
LG10	AX-85342504	44.13
LG10	AX-85372652	44.13
LG10	AX-85410509	44.13
LG10	AX-85234644	44.34
LG10	AX-85286367	44.34
LG10	AX-85322542	44.34
LG10	AX-85425398	45.08
LG10	AX-85353936	45.32
LG10	AX-85366916	45.88
LG10	AX-85274577	47
LG10	AX-85334500	47
LG10	AX-85299551	47.55
LG10	AX-85329288	48.09
LG10	AX-85334219	48.09
LG10	AX-85382949	48.09
LG10	AX-85270128	48.72
LG10	AX-85222976	50.39
LG10	AX-85415205	50.92
LG10	AX-86012232	50.92
LG10	AX-85320868	50.97
LG10	AX-85367618	50.97
LG10	AX-85351858	51.04
LG10	AX-85263781	51.19
LG10	AX-85971241	51.19
LG10	AX-85410527	51.93
LG10	AX-86061471	51.93
LG10	AX-85344056	52.4
LG10	AX-85347342	52.4
LG10	AX-85411895	52.4
LG10	AX-85233155	52.44
LG10	AX-85197872	52.77
LG10	AX-86127385	52.94
LG10	AX-85193694	52.97
LG10	AX-85201498	53.14
LG10	AX-85222885	53.14
LG10	AX-85332140	53.14
LG10	AX-85335702	53.14
LG10	AX-85396609	53.14
LG10	AX-85402371	53.14
LG10	AX-85372510	53.27
LG10	AX-85436907	53.27
LG10	AX-86020223	53.38
LG10	AX-86074911	53.38
LG10	AX-85433090	53.77
LG10	AX-85208024	53.9
LG10	AX-85217527	53.9
LG10	AX-85285812	53.9
LG10	AX-85386259	53.9
LG10	AX-85278494	54.29
LG10	AX-85319931	54.41
LG10	AX-85410940	54.97
LG10	AX-85260853	54.98
LG10	AX-85194334	55.54
LG10	AX-85427970	55.54
LG10	AX-85276120	55.64
LG10	AX-85368014	59.32
LG10	AX-85279957	59.37
LG10	AX-85259629	59.91
LG10	AX-85417608	59.91
LG10	AX-86013519	59.91
LG10	AX-85212692	60.88
LG10	AX-85421478	60.88
LG10	AX-85428142	60.88
LG10	AX-85431870	60.88
LG10	AX-85436783	60.88
LG10	AX-86153887	60.97
LG10	AX-85273951	61.41
LG10	AX-85386791	61.41
LG10	AX-85419365	61.41
LG10	AX-85293772	62.61
LG10	AX-85337202	62.75
LG10	AX-85397274	62.75
LG10	AX-86089853	62.75
LG10	AX-85257049	62.81
LG10	AX-85409163	62.81
LG10	AX-86063466	63.35
LG10	AX-85371486	63.77
LG10	AX-85235628	64.06
LG10	AX-85319540	64.06
LG10	AX-85329302	64.06
LG10	AX-85192974	64.58
LG10	AX-85193622	64.58
LG10	AX-85215006	64.58
LG10	AX-85253010	64.58
LG10	AX-85253348	64.58
LG10	AX-85308995	64.58
LG10	AX-85362936	64.58
LG10	AX-85383530	64.58
LG10	AX-85190906	66.11
LG10	AX-85337682	66.11
LG10	AX-85377805	66.11
LG10	AX-85397846	66.88
LG10	AX-85296020	67.07
LG10	AX-85296276	67.15
LG10	AX-85329079	67.15
LG10	AX-85330478	67.15
LG10	AX-85338913	67.15
LG10	AX-85355446	67.15
LG10	AX-85361740	67.15
LG10	AX-85438012	67.15
LG10	AX-85190296	67.26
LG10	AX-85406944	67.26
LG10	AX-85304170	67.33
LG10	AX-85326364	67.52
LG10	AX-85301803	67.77
LG10	AX-85350572	67.77
LG10	AX-85389894	67.77
LG10	AX-85985460	67.77
LG10	AX-86105247	67.77
LG10	AX-85425524	67.82
LG10	AX-85215151	67.9
LG10	AX-85423019	68.47
LG10	AX-85216154	68.95
LG10	AX-85232028	68.95
LG10	AX-85389069	68.95
LG10	AX-86120609	68.95
LG10	AX-85314432	68.98
LG10	AX-85417914	69.32
LG10	AX-85323692	69.53
LG10	AX-85287111	69.58
LG10	AX-85203436	69.76
LG10	AX-85382719	69.76
LG10	AX-85388305	69.76
LG10	AX-85404276	69.76
LG10	AX-86074703	69.76
LG10	AX-86081745	69.76
LG10	AX-85286940	70.37
LG10	AX-85361131	70.37
LG10	AX-85439559	70.37
LG10	AX-86068959	70.37
LG10	AX-85382412	70.7
LG10	AX-85428923	70.7
LG10	AX-85274009	70.92
LG10	AX-85335995	70.92
LG10	AX-85372653	70.92
LG10	AX-85406456	70.92
LG10	AX-86117248	70.92
LG10	AX-85244837	70.93
LG10	AX-85257982	70.93
LG10	AX-85414004	70.93
LG10	AX-86061196	70.93
LG10	AX-85434910	71.06
LG10	AX-85192713	71.14
LG10	AX-85389281	71.14
LG10	AX-85193540	71.18
LG10	AX-85287014	71.18
LG10	AX-85403853	71.18
LG10	AX-85197562	71.54
LG10	AX-85284503	71.54
LG10	AX-85302503	71.54
LG10	AX-85383349	71.69
LG10	AX-85395257	71.69
LG10	AX-85264948	72.23
LG10	AX-85301128	72.7
LG10	AX-85315873	72.7
LG10	AX-85211288	72.73
LG10	AX-85963473	72.73
LG10	AX-85266002	73.82
LG10	AX-85311127	74.35
LG10	AX-85351657	74.35
LG10	AX-85415823	74.35
LG10	AX-85358684	74.45
LG10	AX-85195177	74.48
LG10	AX-85392951	74.48
LG10	AX-85368622	74.59
LG10	AX-85285235	74.88
LG10	AX-85211155	74.98
LG10	AX-85316372	75.36
LG10	AX-85300838	75.46
LG10	AX-85403328	75.46
LG10	AX-85189432	76.17
LG10	AX-85220554	76.17
LG10	AX-85333382	76.42
LG10	AX-85383465	76.42
LG10	AX-85191864	76.77
LG10	AX-85205178	76.77
LG10	AX-85957800	76.77
LG10	AX-85348092	77.04
LG10	AX-85419151	77.04
LG10	AX-86014124	77.04
LG10	AX-85196853	77.1
LG10	AX-85405415	77.1
LG10	AX-85215840	77.34
LG10	AX-85194854	77.41
LG10	AX-85258992	77.41
LG10	AX-85385251	77.41
LG10	AX-85246399	78.02
LG10	AX-85215390	78.54
LG10	AX-85240627	78.54
LG10	AX-85357901	78.54
LG10	AX-85440419	79.09
LG10	AX-85935726	79.09
LG10	AX-86124898	80.05
LG10	AX-85231780	80.6
LG10	AX-85418712	80.6
LG10	AX-86027025	80.6
LG10	AX-85417466	80.66
LG10	AX-85306073	80.93
LG10	AX-85364594	81.57
LG10	AX-85382861	81.83
LG10	AX-85248738	82.1
LG10	AX-85268024	82.1
LG10	AX-85374116	82.41
LG10	AX-86054826	82.41
LG10	AX-85210005	82.45
LG10	AX-85221604	82.45
LG10	AX-85429232	82.45
LG10	AX-85328787	83
LG10	AX-85338205	83.19
LG10	AX-85326930	83.25
LG10	AX-85376284	83.25
LG10	AX-85306565	83.52
LG10	AX-85437362	83.79
LG10	AX-85211644	84.11
LG10	AX-85277759	84.11
LG10	AX-85278931	84.11
LG10	AX-85948794	84.11
LG10	AX-85350732	84.12
LG10	AX-85379625	84.12
LG10	AX-85445705	84.12
LG10	AX-85191869	84.25
LG10	AX-85359494	84.74
LG10	AX-85387783	84.78
LG10	AX-86094656	85.01
LG10	AX-85226986	85.02
LG10	AX-85322584	85.02
LG10	AX-85328123	85.02
LG10	AX-85403723	85.02
LG10	AX-85193380	85.21
LG10	AX-85215607	85.4
LG10	AX-85215909	85.4
LG10	AX-85219485	85.4
LG10	AX-85253794	85.4
LG10	AX-85362327	85.4
LG10	AX-85367743	85.4
LG10	AX-85425053	85.4
LG10	AX-85921003	85.4
LG10	AX-85430418	85.49
LG10	AX-85313242	85.5
LG10	AX-85222109	85.69
LG10	AX-85270083	85.69
LG10	AX-85237023	85.81
LG10	AX-86072753	85.81
LG10	AX-85207032	85.96
LG10	AX-85219376	85.96
LG10	AX-85232333	85.96
LG10	AX-85355906	85.96
LG10	AX-85405567	85.96
LG10	AX-85420203	86.48
LG10	AX-85343376	86.49
LG10	AX-85385213	86.49
LG10	AX-85364225	86.61
LG10	AX-85352842	86.78
LG10	AX-85364854	86.78
LG10	AX-85400969	86.78
LG10	AX-86043358	86.78
LG10	AX-85198968	86.89
LG10	AX-85219528	86.89
LG10	AX-85219835	86.89
LG10	AX-85225061	86.89
LG10	AX-85239799	86.89
LG10	AX-85390360	86.89
LG10	AX-85353990	87.01
LG10	AX-85362085	87.01
LG10	AX-85377840	87.01
LG10	AX-85387714	87.01
LG10	AX-85272863	87.51
LG10	AX-85312472	87.51
LG10	AX-85328907	87.51
LG10	AX-86008993	87.51
LG10	AX-86141569	87.59
LG10	AX-85191994	87.62
LG10	AX-85267035	87.85
LG10	AX-85206077	87.98
LG10	AX-85230727	87.98
LG10	AX-85234777	87.98
LG10	AX-85249259	87.98
LG10	AX-85252093	87.98
LG10	AX-85252979	87.98
LG10	AX-85384562	88
LG10	AX-85934701	88.2
LG10	AX-85212926	88.23
LG10	AX-85223375	88.64
LG10	AX-85379255	88.64
LG10	AX-85377507	89.17
LG10	AX-85437346	90.04
LG10	AX-85327844	90.41
LG10	AX-85368062	90.58
LG10	AX-85201245	90.72
LG10	AX-85281343	92.35
LG10	AX-85381005	92.35
LG10	AX-85371382	92.86
LG10	AX-85208492	93.41
LG10	AX-85957538	93.71
LG10	AX-85248204	95.83
LG10	AX-85321050	95.83
LG10	AX-85948340	95.83
LG10	AX-85222147	95.99
LG10	AX-85287276	96.03
LG10	AX-85252104	97.16
LG10	AX-85307623	97.16
LG10	AX-85319721	97.16
LG10	AX-85383617	97.19
LG10	AX-85401117	97.5
LG10	AX-85201721	97.92
LG10	AX-85252314	99.89
LG10	AX-85286397	99.89
LG10	AX-85327155	99.89
LG10	AX-85368011	99.89
LG10	AX-85277283	104.36
LG10	AX-85265546	105.04
LG10	AX-85380793	105.91
LG10	AX-85981838	112.05
LG10	AX-85948495	112.62
LG10	AX-85208838	123.64
LG10	AX-85228838	125.27
LG10	AX-85975175	125.81
LG10	AX-86043389	126.34
LG10	AX-85229581	126.41
LG10	AX-86021143	126.54
LG10	AX-85944214	127.51
LG10	AX-85241005	128.02
LG10	AX-85352547	129.12
LG10	AX-85961524	131.8
LG10	AX-85373935	132.85
LG10	AX-85193590	133.39
LG10	AX-85345569	133.39
LG10	AX-85438245	133.39
LG11	AX-85201146	0
LG11	AX-85355846	0
LG11	AX-85370729	0
LG11	AX-85229212	0.53
LG11	AX-85236520	0.53
LG11	AX-85259781	0.53
LG11	AX-85281434	0.53
LG11	AX-85334142	0.53
LG11	AX-85196359	0.69
LG11	AX-85244010	1.2
LG11	AX-85421709	2.28
LG11	AX-85243126	3.37
LG11	AX-85248525	3.37
LG11	AX-85248656	3.37
LG11	AX-85284046	3.37
LG11	AX-85295957	3.37
LG11	AX-85328766	3.37
LG11	AX-85383965	3.37
LG11	AX-85421550	3.37
LG11	AX-85207881	3.52
LG11	AX-85259795	3.52
LG11	AX-85266880	3.52
LG11	AX-85316444	3.52
LG11	AX-86076651	3.52
LG11	AX-85268053	3.94
LG11	AX-85243668	4.66
LG11	AX-85260574	4.66
LG11	AX-85276347	4.66
LG11	AX-85314762	4.66
LG11	AX-85350754	4.66
LG11	AX-85424215	4.81
LG11	AX-85327715	5.74
LG11	AX-85228855	6.12
LG11	AX-85240357	6.12
LG11	AX-85298617	6.12
LG11	AX-85239288	6.28
LG11	AX-85988682	6.73
LG11	AX-85264667	6.9
LG11	AX-85311813	6.9
LG11	AX-85362596	7.23
LG11	AX-85959674	7.23
LG11	AX-86071316	7.23
LG11	AX-85189545	7.78
LG11	AX-85302521	7.78
LG11	AX-85975878	7.97
LG11	AX-85306265	8.34
LG11	AX-85351230	8.34
LG11	AX-85369450	8.34
LG11	AX-85251796	8.5
LG11	AX-85285773	8.5
LG11	AX-85307782	8.5
LG11	AX-85998387	8.5
LG11	AX-85269721	8.73
LG11	AX-85263032	10.71
LG11	AX-85435860	11.28
LG11	AX-85425653	11.63
LG11	AX-85345515	12.75
LG11	AX-85990492	13.45
LG11	AX-85230983	15.09
LG11	AX-85976340	15.09
LG11	AX-85360206	15.63
LG11	AX-85318936	16.13
LG11	AX-85212051	17.8
LG11	AX-85291281	17.8
LG11	AX-85288832	18.63
LG11	AX-85297960	20.28
LG11	AX-86005749	20.83
LG11	AX-85926377	20.95
LG11	AX-85275096	21.05
LG11	AX-85188750	21.27
LG11	AX-85255918	21.27
LG11	AX-85317349	21.58
LG11	AX-85321172	21.79
LG11	AX-85396201	22.92
LG11	AX-85199710	22.96
LG11	AX-85218860	23.18
LG11	AX-85363256	23.18
LG11	AX-85233021	24.82
LG11	AX-85299031	24.82
LG11	AX-85387814	25.8
LG11	AX-85422684	26
LG11	AX-85231267	27.52
LG11	AX-85252901	28.08
LG11	AX-85188622	28.29
LG11	AX-85240868	28.84
LG11	AX-85270740	29.51
LG11	AX-85311855	29.51
LG11	AX-85391696	29.51
LG11	AX-85295826	29.87
LG11	AX-85223288	30.44
LG11	AX-85265305	30.44
LG11	AX-85346851	30.44
LG11	AX-85427940	30.44
LG11	AX-86025146	30.44
LG11	AX-85210310	30.72
LG11	AX-85324858	30.72
LG11	AX-85409191	32.43
LG11	AX-85252895	32.74
LG11	AX-85421818	33.01
LG11	AX-85258700	33.08
LG11	AX-85312708	33.61
LG11	AX-85351124	33.61
LG11	AX-85419015	33.61
LG11	AX-85368710	34.72
LG11	AX-86055172	34.72
LG11	AX-86092336	35.28
LG11	AX-85239696	35.3
LG11	AX-85248010	35.44
LG11	AX-85273342	35.44
LG11	AX-85980871	35.44
LG11	AX-86081202	35.73
LG11	AX-85228860	36.35
LG11	AX-85960146	36.91
LG11	AX-85230014	38.12
LG11	AX-85304895	38.12
LG11	AX-85218014	38.64
LG11	AX-85241458	39.2
LG11	AX-85293342	39.2
LG11	AX-85348622	39.26
LG11	AX-86139134	39.26
LG11	AX-85208346	40.31
LG11	AX-85386279	40.43
LG11	AX-85198512	40.97
LG11	AX-85218427	41
LG11	AX-85304626	41.21
LG11	AX-85236384	42.35
LG11	AX-85327183	42.35
LG11	AX-85344973	42.35
LG11	AX-85259737	43.29
LG11	AX-85942350	43.29
LG11	AX-86013143	43.29
LG11	AX-85353828	43.33
LG11	AX-85378609	43.81
LG11	AX-85242062	44.38
LG11	AX-85267033	44.38
LG11	AX-85337686	44.95
LG11	AX-85196207	45.52
LG11	AX-85227183	45.52
LG11	AX-85256887	45.52
LG11	AX-85394221	45.52
LG11	AX-85190010	45.54
LG11	AX-85228347	45.54
LG11	AX-85235844	45.54
LG11	AX-85311404	46.12
LG11	AX-85219322	46.57
LG11	AX-85266285	46.57
LG11	AX-85369012	46.57
LG11	AX-85191808	47.14
LG11	AX-85349034	47.14
LG11	AX-86044114	47.14
LG11	AX-85252748	47.45
LG11	AX-85382554	49.14
LG11	AX-85216085	49.27
LG11	AX-85251393	49.27
LG11	AX-86094204	49.27
LG11	AX-85333364	49.39
LG11	AX-85230271	50.73
LG11	AX-85360537	50.87
LG11	AX-85240094	51.12
LG11	AX-85282335	51.14
LG11	AX-85370461	51.14
LG11	AX-85232114	51.73
LG11	AX-85257835	51.73
LG11	AX-85300911	51.79
LG11	AX-85404845	52.35
LG11	AX-85415217	53.47
LG11	AX-85947941	53.47
LG11	AX-85271413	54.4
LG11	AX-85398618	54.4
LG11	AX-85195711	56.32
LG11	AX-85311053	56.32
LG11	AX-85259650	57.23
LG11	AX-85303575	57.46
LG11	AX-85352201	57.46
LG11	AX-85400768	57.85
LG11	AX-85393622	58.29
LG11	AX-85225828	58.52
LG11	AX-85383794	58.52
LG11	AX-85404594	58.52
LG11	AX-85227687	58.86
LG11	AX-85241521	58.86
LG11	AX-86012440	58.86
LG11	AX-85308012	59.69
LG11	AX-85226976	59.94
LG11	AX-85267992	59.94
LG11	AX-85302868	59.94
LG11	AX-86117236	61.07
LG11	AX-85239044	61.16
LG11	AX-86100831	61.16
LG11	AX-85296544	61.37
LG11	AX-85218893	61.41
LG11	AX-85253003	61.41
LG11	AX-85294371	61.41
LG11	AX-86056701	61.41
LG11	AX-85356954	61.71
LG11	AX-85417927	62.1
LG11	AX-85328836	62.29
LG11	AX-85938372	62.53
LG11	AX-85324216	62.58
LG11	AX-85202881	62.71
LG11	AX-85264696	62.71
LG11	AX-85265266	62.71
LG11	AX-85309765	62.71
LG11	AX-85373202	62.71
LG11	AX-85271309	63.14
LG11	AX-85355430	63.14
LG11	AX-85400228	63.14
LG11	AX-85403010	63.14
LG11	AX-85331909	63.32
LG11	AX-85220781	63.44
LG11	AX-85327263	63.44
LG11	AX-85231872	63.58
LG11	AX-85256013	63.58
LG11	AX-85256749	63.58
LG11	AX-85318041	63.58
LG11	AX-85326007	63.58
LG11	AX-85353752	63.58
LG11	AX-85366831	63.58
LG11	AX-85369684	63.58
LG11	AX-85372085	63.89
LG11	AX-85340895	64.28
LG11	AX-86108617	64.28
LG11	AX-85297105	64.51
LG11	AX-85300206	64.51
LG11	AX-85404790	64.67
LG11	AX-85389593	64.81
LG11	AX-85410944	64.81
LG11	AX-85421943	64.81
LG11	AX-85440101	64.84
LG11	AX-85188929	65.12
LG11	AX-85418752	65.12
LG11	AX-85405771	65.38
LG11	AX-86053078	65.38
LG11	AX-85214999	65.4
LG11	AX-85232594	65.4
LG11	AX-85321165	65.9
LG11	AX-86155120	65.9
LG11	AX-85271232	66.41
LG11	AX-85422347	66.41
LG11	AX-85973082	66.41
LG11	AX-85405215	66.97
LG11	AX-86009675	66.97
LG11	AX-85204210	67.67
LG11	AX-85207151	67.67
LG11	AX-85285429	67.67
LG11	AX-85289489	68.92
LG11	AX-86014861	69.21
LG11	AX-85305526	69.38
LG11	AX-85377185	69.38
LG11	AX-85353920	69.59
LG11	AX-85300251	69.92
LG11	AX-85439991	69.98
LG11	AX-85226590	70.46
LG11	AX-85389986	70.46
LG11	AX-85259664	71.03
LG11	AX-85270804	71.03
LG11	AX-85403839	71.75
LG11	AX-85437375	71.75
LG11	AX-86057889	71.75
LG11	AX-85258186	72.07
LG11	AX-85269865	72.07
LG11	AX-85962207	72.07
LG11	AX-85329799	72.57
LG11	AX-85419543	72.57
LG11	AX-85400761	73.07
LG11	AX-85209055	73.16
LG11	AX-85370763	74.1
LG11	AX-85342643	74.18
LG11	AX-85945728	74.18
LG11	AX-85277475	74.26
LG11	AX-85213356	74.62
LG11	AX-85293888	74.62
LG11	AX-85303981	74.62
LG11	AX-85434673	74.62
LG11	AX-85207637	75.3
LG11	AX-85246341	75.3
LG11	AX-85293915	75.3
LG11	AX-85339842	75.3
LG11	AX-85253185	75.69
LG11	AX-85356322	75.69
LG11	AX-86040945	75.69
LG11	AX-85405369	75.97
LG11	AX-86108438	76.1
LG11	AX-85232105	76.23
LG11	AX-85252282	76.23
LG11	AX-85335784	76.23
LG11	AX-85402388	76.23
LG11	AX-86149697	76.23
LG11	AX-86154272	76.28
LG11	AX-85208819	76.48
LG11	AX-85250494	76.48
LG11	AX-85354353	76.48
LG11	AX-85286981	77.07
LG11	AX-85406996	78.55
LG11	AX-85332616	79.09
LG11	AX-85346225	79.09
LG11	AX-85372655	79.54
LG11	AX-85293982	79.6
LG11	AX-85359156	79.6
LG11	AX-85216724	79.73
LG11	AX-85294823	80.11
LG11	AX-85417619	80.11
LG11	AX-85369101	80.18
LG11	AX-85269669	80.27
LG11	AX-85414530	80.27
LG11	AX-86107696	80.27
LG11	AX-85362023	80.33
LG11	AX-85394670	80.37
LG11	AX-85197556	80.38
LG11	AX-85288514	80.38
LG11	AX-85402136	80.38
LG11	AX-85249592	80.5
LG11	AX-85235675	80.63
LG11	AX-85278620	80.63
LG11	AX-85290448	80.63
LG11	AX-85305659	80.63
LG11	AX-85193000	80.73
LG11	AX-85225730	80.73
LG11	AX-85228097	80.73
LG11	AX-85397471	80.73
LG11	AX-85247291	80.9
LG11	AX-85332627	80.9
LG11	AX-85391854	80.9
LG11	AX-85416450	80.9
LG11	AX-86071230	81.05
LG11	AX-85987990	81.13
LG11	AX-86082667	81.13
LG11	AX-86126496	81.13
LG11	AX-85269542	81.16
LG11	AX-85360711	81.16
LG11	AX-85366400	81.2
LG11	AX-85388125	81.2
LG11	AX-85970339	81.2
LG11	AX-86040215	81.2
LG11	AX-85209477	81.32
LG11	AX-85220279	81.32
LG11	AX-85231305	81.32
LG11	AX-85250101	81.32
LG11	AX-85269878	81.32
LG11	AX-85282421	81.32
LG11	AX-85285459	81.32
LG11	AX-85361027	81.32
LG11	AX-85428793	81.32
LG11	AX-85228457	81.53
LG11	AX-85368415	81.53
LG11	AX-85350171	81.68
LG11	AX-85422470	81.68
LG11	AX-85340715	82.19
LG11	AX-85270153	82.27
LG11	AX-85363988	82.27
LG11	AX-85284613	82.63
LG11	AX-85344702	82.78
LG11	AX-85296023	83.21
LG11	AX-86068202	83.21
LG11	AX-85361742	83.33
LG11	AX-85428890	83.33
LG11	AX-85204283	83.81
LG11	AX-85213157	83.81
LG11	AX-85281453	83.81
LG11	AX-85319023	83.81
LG11	AX-85424616	83.81
LG11	AX-85420326	84.37
LG11	AX-85209877	84.49
LG11	AX-85214323	84.98
LG11	AX-85245614	84.98
LG11	AX-85264972	84.98
LG11	AX-85301243	84.98
LG11	AX-85298654	85.29
LG11	AX-85381558	85.29
LG11	AX-85242320	85.48
LG11	AX-85374456	85.48
LG11	AX-85339517	85.73
LG11	AX-85362787	86.26
LG11	AX-85274115	86.61
LG11	AX-85382522	86.61
LG11	AX-85397868	86.61
LG11	AX-85240385	86.77
LG11	AX-85304977	87.42
LG11	AX-85295809	87.46
LG11	AX-85196263	87.65
LG11	AX-85427620	87.65
LG11	AX-85408472	87.73
LG11	AX-85199859	87.89
LG11	AX-85305164	87.89
LG11	AX-85347767	87.89
LG11	AX-85420054	87.89
LG11	AX-85198717	87.95
LG11	AX-85433587	88.04
LG11	AX-85375297	88.05
LG11	AX-85435275	88.05
LG11	AX-85988316	88.13
LG11	AX-85357141	88.2
LG11	AX-86088302	88.32
LG11	AX-85220960	88.44
LG11	AX-85224903	88.44
LG11	AX-85285272	88.44
LG11	AX-85304938	88.44
LG11	AX-85345360	88.44
LG11	AX-85397987	88.44
LG11	AX-85307488	88.79
LG11	AX-85327976	88.79
LG11	AX-85354107	88.79
LG11	AX-85190583	89
LG11	AX-85231329	89
LG11	AX-85299205	89
LG11	AX-85323246	89
LG11	AX-85413354	89
LG11	AX-85414999	89
LG11	AX-85419905	89
LG11	AX-85432056	89
LG11	AX-86025284	89
LG11	AX-86083194	89
LG11	AX-86026233	89.13
LG11	AX-85373571	89.19
LG11	AX-85417946	89.19
LG11	AX-85402328	89.32
LG11	AX-86148163	89.43
LG11	AX-85305314	89.53
LG11	AX-85315919	89.59
LG11	AX-85390489	89.59
LG11	AX-85416365	89.91
LG11	AX-85190422	90.14
LG11	AX-85191710	90.14
LG11	AX-85204810	90.14
LG11	AX-85206731	90.14
LG11	AX-85211327	90.14
LG11	AX-85252025	90.14
LG11	AX-85268806	90.14
LG11	AX-85284680	90.14
LG11	AX-85307676	90.14
LG11	AX-85321108	90.14
LG11	AX-85326887	90.14
LG11	AX-85382111	90.14
LG11	AX-85387015	90.14
LG11	AX-85417357	90.14
LG11	AX-85423783	90.14
LG11	AX-85423979	90.14
LG11	AX-86022862	90.24
LG11	AX-85206085	90.32
LG11	AX-85410677	90.32
LG11	AX-85397104	90.39
LG11	AX-85412362	90.39
LG11	AX-85430268	90.4
LG11	AX-85402338	90.5
LG11	AX-85191935	90.55
LG11	AX-85298396	90.55
LG11	AX-85326569	90.55
LG11	AX-85309654	90.58
LG11	AX-85213598	90.77
LG11	AX-85411225	90.88
LG11	AX-86062727	91.13
LG11	AX-85204775	92.06
LG11	AX-85291228	92.06
LG11	AX-85413252	92.06
LG11	AX-85201859	92.72
LG11	AX-85342924	93.23
LG11	AX-85361689	93.37
LG11	AX-85254036	93.42
LG11	AX-85313811	93.48
LG11	AX-85241584	93.53
LG11	AX-85296013	93.53
LG11	AX-85356874	93.53
LG11	AX-85423193	93.53
LG11	AX-85348231	93.65
LG11	AX-85348623	93.65
LG11	AX-85225043	94.19
LG11	AX-85318753	94.19
LG11	AX-85329746	94.19
LG11	AX-85347648	94.19
LG11	AX-85367751	94.19
LG11	AX-85393058	94.19
LG11	AX-86111273	94.19
LG11	AX-86113756	94.38
LG11	AX-85305789	94.66
LG11	AX-85195364	94.77
LG11	AX-85442290	94.77
LG11	AX-85306272	95.14
LG11	AX-85388901	95.14
LG11	AX-85303831	95.22
LG11	AX-85203113	95.38
LG11	AX-85403323	95.48
LG11	AX-85331539	95.77
LG11	AX-85347666	96.33
LG11	AX-85393100	96.33
LG11	AX-85424439	96.58
LG11	AX-85340369	97.15
LG11	AX-85396846	97.15
LG11	AX-86069341	97.15
LG11	AX-86059053	97.29
LG11	AX-85235487	98.47
LG11	AX-86089423	98.47
LG11	AX-85293655	98.63
LG11	AX-85297266	98.63
LG11	AX-85354255	98.63
LG11	AX-85356579	98.63
LG11	AX-85397502	98.63
LG11	AX-85429436	98.63
LG11	AX-85269907	99.57
LG11	AX-85395561	99.58
LG11	AX-85364582	100.07
LG11	AX-85421226	100.07
LG11	AX-85437814	100.07
LG11	AX-86128966	100.07
LG11	AX-85367788	100.62
LG11	AX-85413002	101.24
LG11	AX-85347048	101.67
LG11	AX-85391934	101.81
LG11	AX-85271057	102.27
LG11	AX-85954247	103.39
LG11	AX-86025626	103.39
LG11	AX-86119979	106.32
LG11	AX-85213635	106.61
LG11	AX-85230334	106.61
LG11	AX-85416761	106.61
LG11	AX-85210063	106.74
LG11	AX-85326339	106.74
LG11	AX-85346404	106.74
LG11	AX-85367841	106.74
LG11	AX-85378655	106.74
LG11	AX-85387857	106.74
LG11	AX-85390457	106.74
LG11	AX-85425024	106.74
LG11	AX-85207276	106.78
LG11	AX-85354162	106.78
LG11	AX-85214010	106.97
LG11	AX-85370370	106.97
LG11	AX-85222041	107.55
LG11	AX-85277022	107.55
LG11	AX-85320406	107.55
LG11	AX-85347325	107.55
LG11	AX-85364681	107.55
LG11	AX-85378336	107.55
LG11	AX-85416789	107.55
LG11	AX-85198531	107.67
LG11	AX-85291533	107.67
LG11	AX-85425821	107.67
LG11	AX-86085228	107.67
LG11	AX-85384739	107.76
LG11	AX-86143395	107.86
LG11	AX-85415764	107.93
LG11	AX-85354926	108.12
LG11	AX-85361507	108.57
LG11	AX-85959582	108.57
LG11	AX-86090315	108.57
LG11	AX-85289685	108.92
LG11	AX-85210876	109.23
LG11	AX-85280108	109.48
LG11	AX-85390616	109.48
LG11	AX-85928466	109.53
LG11	AX-85314182	109.6
LG11	AX-85394617	109.6
LG11	AX-85416278	109.6
LG11	AX-85225355	110.65
LG11	AX-85262785	110.65
LG11	AX-85283715	110.65
LG11	AX-85366901	110.65
LG11	AX-85397257	110.65
LG11	AX-86139623	110.65
LG11	AX-86147294	110.65
LG11	AX-85297785	111.29
LG11	AX-85997892	111.36
LG11	AX-85319960	111.46
LG11	AX-85193417	111.53
LG11	AX-85202591	111.53
LG11	AX-85207331	111.53
LG11	AX-85210618	111.53
LG11	AX-85229604	111.53
LG11	AX-85246938	111.53
LG11	AX-85336197	111.53
LG11	AX-85339425	111.53
LG11	AX-85308527	111.66
LG11	AX-85398787	111.66
LG11	AX-85424881	111.66
LG11	AX-85949164	111.66
LG11	AX-86032233	111.66
LG11	AX-85203145	111.75
LG11	AX-85290196	111.75
LG11	AX-85237690	111.82
LG11	AX-85428811	111.91
LG11	AX-85219141	112.19
LG11	AX-85211559	112.41
LG11	AX-86067402	112.41
LG11	AX-85420950	113.08
LG11	AX-85941931	113.13
LG11	AX-85250038	113.46
LG11	AX-85434899	113.46
LG11	AX-85439696	113.46
LG11	AX-85211004	114.25
LG11	AX-85229467	114.25
LG11	AX-85401224	114.38
LG11	AX-85435978	114.38
LG11	AX-85323803	114.52
LG11	AX-85434793	114.94
LG11	AX-85189979	115.13
LG11	AX-86002715	115.13
LG11	AX-85191477	115.66
LG11	AX-85326518	115.66
LG11	AX-85337784	115.66
LG11	AX-85397275	115.66
LG11	AX-85407174	115.92
LG11	AX-85204154	117.46
LG11	AX-86147542	117.46
LG11	AX-85448917	117.66
LG11	AX-85288679	117.8
LG11	AX-85315600	118.43
LG11	AX-85216221	118.58
LG11	AX-85352216	118.58
LG11	AX-85265640	119.15
LG11	AX-85437386	119.15
LG11	AX-85982525	119.25
LG11	AX-85232035	119.84
LG11	AX-85198494	120.62
LG11	AX-85355503	120.94
LG11	AX-85391398	120.95
LG11	AX-85333637	121.28
LG11	AX-85330773	122.4
LG11	AX-85210095	123.11
LG11	AX-85374719	123.11
LG11	AX-85379672	123.11
LG11	AX-85398310	123.11
LG11	AX-86127762	123.11
LG11	AX-85262078	123.22
LG11	AX-85322996	123.22
LG11	AX-85386695	123.22
LG11	AX-85283727	123.47
LG11	AX-85226748	123.75
LG11	AX-85307136	123.75
LG11	AX-85413211	123.75
LG11	AX-85423765	123.75
LG11	AX-85383041	123.82
LG11	AX-85377688	123.88
LG11	AX-85318565	123.99
LG11	AX-85328002	123.99
LG11	AX-85352167	123.99
LG11	AX-85401188	123.99
LG11	AX-85944811	123.99
LG11	AX-86129188	123.99
LG11	AX-85190322	124.18
LG11	AX-85354448	124.18
LG11	AX-85356381	124.18
LG11	AX-85261774	124.41
LG11	AX-85214570	124.46
LG11	AX-85385282	124.46
LG11	AX-85435053	124.46
LG11	AX-85438401	124.46
LG11	AX-85305577	125.02
LG11	AX-85353171	125.02
LG11	AX-85380180	125.02
LG11	AX-85207238	125.71
LG11	AX-85382902	125.71
LG11	AX-85386645	125.71
LG11	AX-85421020	125.71
LG11	AX-86111123	125.71
LG11	AX-85416213	125.8
LG11	AX-85210959	125.93
LG11	AX-85288342	125.93
LG11	AX-85351192	125.93
LG11	AX-85220828	126.47
LG11	AX-85358712	126.54
LG11	AX-85259893	126.56
LG11	AX-85422605	126.56
LG11	AX-85321079	127.06
LG11	AX-85239160	127.64
LG11	AX-85342432	127.64
LG11	AX-85407877	127.65
LG11	AX-85321966	127.78
LG11	AX-85354165	127.78
LG11	AX-85237203	128.7
LG11	AX-85201956	128.8
LG11	AX-86137523	128.8
LG11	AX-85291937	130.55
LG11	AX-85419302	130.55
LG11	AX-86157299	130.55
LG11	AX-85262625	131.18
LG11	AX-85301974	131.53
LG11	AX-85190871	132.33
LG11	AX-85432561	132.67
LG11	AX-85213999	133.01
LG11	AX-85272647	134.26
LG11	AX-85219430	134.76
LG11	AX-85322185	134.86
LG11	AX-85374800	134.91
LG11	AX-85951083	134.91
LG11	AX-85412797	135.43
LG11	AX-86064281	135.62
LG11	AX-85235956	135.99
LG11	AX-85364448	135.99
LG11	AX-85374835	136.16
LG11	AX-85964955	136.16
LG11	AX-85343717	137.16
LG11	AX-85249436	138.42
LG11	AX-85290874	139.5
LG11	AX-85318219	139.5
LG11	AX-85420111	139.5
LG11	AX-85190759	139.98
LG11	AX-85312238	139.98
LG11	AX-85316051	139.98
LG11	AX-85419111	139.98
LG11	AX-85328574	140.14
LG11	AX-85295246	140.4
[truncated: 16,446 more rows]

## Sheet: male map
Table S1 (3): The detailed information of male linkage map
LGs	MarkerID	map position
LG1	AX-85243384	0
LG1	AX-85275254	0.18
LG1	AX-85290118	0.38
LG1	AX-85193264	0.83
LG1	AX-85206874	0.83
LG1	AX-85218608	0.83
LG1	AX-85250123	0.83
LG1	AX-85256338	0.83
LG1	AX-85259985	0.83
LG1	AX-85277738	0.83
LG1	AX-85293154	0.83
LG1	AX-85299951	0.83
LG1	AX-85353604	0.83
LG1	AX-86043016	0.83
LG1	AX-85195136	1.37
LG1	AX-85292857	1.37
LG1	AX-85296981	1.37
LG1	AX-85303354	1.37
LG1	AX-85309277	1.37
LG1	AX-85394468	1.37
LG1	AX-86009810	1.37
LG1	AX-85311350	1.47
LG1	AX-85227723	2
LG1	AX-85331928	2.38
LG1	AX-85253952	2.93
LG1	AX-85982303	2.93
LG1	AX-86106784	2.93
LG1	AX-85366604	3.46
LG1	AX-85377623	3.78
LG1	AX-85333292	5
LG1	AX-85267203	5.49
LG1	AX-85322474	6.07
LG1	AX-85229085	7.16
LG1	AX-85392357	7.16
LG1	AX-85434811	7.16
LG1	AX-85276624	7.71
LG1	AX-85189441	7.79
LG1	AX-85255172	8.17
LG1	AX-85330337	8.17
LG1	AX-85355755	8.17
LG1	AX-85357878	8.17
LG1	AX-85365476	8.17
LG1	AX-85378036	8.17
LG1	AX-85237779	8.4
LG1	AX-85265941	8.4
LG1	AX-85294334	9.74
LG1	AX-85314128	9.74
LG1	AX-85357664	9.97
LG1	AX-85364181	10.2
LG1	AX-85291756	10.71
LG1	AX-85298127	10.82
LG1	AX-86037772	11.75
LG1	AX-85257150	12.61
LG1	AX-85235392	14.67
LG1	AX-85373451	14.67
LG1	AX-85259919	15.21
LG1	AX-85402722	15.75
LG1	AX-85226603	16.81
LG1	AX-85367005	17.36
LG1	AX-85191888	18.99
LG1	AX-85312856	18.99
LG1	AX-85405365	19.54
LG1	AX-85392342	21.38
LG1	AX-85329287	21.83
LG1	AX-85328251	22.13
LG1	AX-85317661	23.4
LG1	AX-85339816	23.4
LG1	AX-85396425	23.4
LG1	AX-85961505	23.4
LG1	AX-85213594	24.56
LG1	AX-85276676	24.56
LG1	AX-85301639	24.56
LG1	AX-85374237	24.56
LG1	AX-85424482	24.56
LG1	AX-85389041	25.74
LG1	AX-85402374	26.32
LG1	AX-85442511	26.68
LG1	AX-85271440	26.95
LG1	AX-85289126	29.48
LG1	AX-85392982	29.48
LG1	AX-85261363	30.07
LG1	AX-85368121	31.56
LG1	AX-85308398	33.29
LG1	AX-85425951	33.29
LG1	AX-85216030	33.68
LG1	AX-86102551	33.68
LG1	AX-85300582	33.93
LG1	AX-86095800	33.93
LG1	AX-85316112	35.06
LG1	AX-85198740	35.16
LG1	AX-85360261	35.16
LG1	AX-85235117	36.35
LG1	AX-85287122	36.35
LG1	AX-85233023	37.33
LG1	AX-85272748	37.33
LG1	AX-85189310	38.55
LG1	AX-85242737	38.55
LG1	AX-86124694	38.84
LG1	AX-85432690	39.4
LG1	AX-85216792	40.24
LG1	AX-85335749	40.24
LG1	AX-85986114	40.41
LG1	AX-85345355	40.87
LG1	AX-85422892	41.31
LG1	AX-85935428	41.31
LG1	AX-85239226	41.46
LG1	AX-85325325	42.44
LG1	AX-85240585	42.56
LG1	AX-85246366	42.56
LG1	AX-85343363	42.56
LG1	AX-85419477	43.72
LG1	AX-85354246	44.18
LG1	AX-85919976	44.18
LG1	AX-85305560	45.26
LG1	AX-85333393	45.26
LG1	AX-85418433	45.26
LG1	AX-85202384	45.89
LG1	AX-85426501	45.89
LG1	AX-85210974	46.42
LG1	AX-85380086	46.99
LG1	AX-85217757	47.18
LG1	AX-85390254	47.46
LG1	AX-85380533	47.64
LG1	AX-85193929	47.99
LG1	AX-85332951	47.99
LG1	AX-86124367	48.26
LG1	AX-85364228	48.28
LG1	AX-85380939	48.28
LG1	AX-85397461	48.28
LG1	AX-85260749	48.74
LG1	AX-85243439	48.85
LG1	AX-85292751	48.85
LG1	AX-85389778	48.85
LG1	AX-85284921	49.38
LG1	AX-85324512	49.38
LG1	AX-85288128	49.75
LG1	AX-85425078	49.75
LG1	AX-85287976	49.83
LG1	AX-86037701	49.83
LG1	AX-85426224	49.94
LG1	AX-85362775	50.19
LG1	AX-85190244	50.6
LG1	AX-85197507	50.6
LG1	AX-85202932	50.6
LG1	AX-85204360	50.6
LG1	AX-85212531	50.6
LG1	AX-85224555	50.6
LG1	AX-85233010	50.6
LG1	AX-85235413	50.6
LG1	AX-85238902	50.6
LG1	AX-85258582	50.6
LG1	AX-85262926	50.6
LG1	AX-85269800	50.6
LG1	AX-85292343	50.6
LG1	AX-85295576	50.6
LG1	AX-85297066	50.6
LG1	AX-85323198	50.6
LG1	AX-85334989	50.6
LG1	AX-85340538	50.6
LG1	AX-85355958	50.6
LG1	AX-85359188	50.6
LG1	AX-85360172	50.6
LG1	AX-85374823	50.6
LG1	AX-85376001	50.6
LG1	AX-85376411	50.6
LG1	AX-85379746	50.6
LG1	AX-85386104	50.6
LG1	AX-85386777	50.6
LG1	AX-85391338	50.6
LG1	AX-85396241	50.6
LG1	AX-85404718	50.6
LG1	AX-85422451	50.6
LG1	AX-85423882	50.6
LG1	AX-85424726	50.6
LG1	AX-85441705	50.6
LG1	AX-85442677	50.6
LG1	AX-85932856	50.6
LG1	AX-86047481	50.6
LG1	AX-86156655	50.6
LG1	AX-85421903	51.94
LG1	AX-85422840	51.94
LG1	AX-85359702	51.95
LG1	AX-85206558	52.1
LG1	AX-85207884	52.1
LG1	AX-85244142	53.11
LG1	AX-85359246	53.11
LG1	AX-86048032	53.5
LG1	AX-85217766	54.01
LG1	AX-85255313	54.01
LG1	AX-85194850	54.21
LG1	AX-85210513	54.21
LG1	AX-85226382	54.21
LG1	AX-85252471	54.21
LG1	AX-85311303	54.21
LG1	AX-85339950	54.21
LG1	AX-85347559	54.21
LG1	AX-85348837	54.21
LG1	AX-85360063	54.21
LG1	AX-85374105	54.21
LG1	AX-85404700	54.21
LG1	AX-85417247	54.21
LG1	AX-85427980	54.21
LG1	AX-85436868	54.21
LG1	AX-85441013	54.21
LG1	AX-86063927	54.21
LG1	AX-86080629	54.21
LG1	AX-86102629	54.21
LG1	AX-86137582	54.21
LG1	AX-86155733	54.21
LG1	AX-85266006	54.36
LG1	AX-85219850	54.68
LG1	AX-85434870	54.68
LG1	AX-85218726	54.72
LG1	AX-85236041	54.72
LG1	AX-85269734	54.72
LG1	AX-85278109	54.72
LG1	AX-85394575	54.91
LG1	AX-85335438	55.01
LG1	AX-85197652	55.15
LG1	AX-85202281	55.15
LG1	AX-85406256	55.15
LG1	AX-86010821	55.15
LG1	AX-85311314	55.24
LG1	AX-85397930	56.78
LG1	AX-85211728	57.17
LG1	AX-85243451	57.17
LG1	AX-85435772	57.17
LG1	AX-85402773	57.3
LG1	AX-85196049	57.44
LG1	AX-85218258	57.44
LG1	AX-85239589	57.44
LG1	AX-85262055	57.44
LG1	AX-85267597	57.44
LG1	AX-85307270	57.44
LG1	AX-85430459	57.44
LG1	AX-85439471	57.44
LG1	AX-86085930	57.44
LG1	AX-85239889	57.59
LG1	AX-85221299	57.88
LG1	AX-85309208	57.88
LG1	AX-85322281	57.88
LG1	AX-85329145	57.88
LG1	AX-85386755	57.88
LG1	AX-85216414	58.28
LG1	AX-85219844	58.28
LG1	AX-85234335	58.28
LG1	AX-85254145	58.28
LG1	AX-85298937	58.28
LG1	AX-85361386	58.28
LG1	AX-85369531	58.28
LG1	AX-85376446	58.28
LG1	AX-85398524	58.28
LG1	AX-85403266	58.28
LG1	AX-85418479	58.28
LG1	AX-86050025	58.28
LG1	AX-86090605	58.28
LG1	AX-85404080	58.68
LG1	AX-85355901	58.9
LG1	AX-85217262	58.98
LG1	AX-85398669	58.98
LG1	AX-85422764	58.98
LG1	AX-86106271	58.98
LG1	AX-86048600	59.26
LG1	AX-85251062	59.32
LG1	AX-85347748	59.65
LG1	AX-85423032	59.67
LG1	AX-85386326	59.68
LG1	AX-85270862	59.7
LG1	AX-85232967	59.74
LG1	AX-85211067	59.86
LG1	AX-85320975	59.86
LG1	AX-85358964	59.86
LG1	AX-85405577	59.86
LG1	AX-85192253	59.87
LG1	AX-85327810	60.05
LG1	AX-85382103	60.05
LG1	AX-85256246	60.39
LG1	AX-85292982	60.39
LG1	AX-85317456	60.39
LG1	AX-85405628	60.39
LG1	AX-86079543	60.39
LG1	AX-85339336	60.4
LG1	AX-85195071	60.44
LG1	AX-85196598	60.44
LG1	AX-85202727	60.44
LG1	AX-85214998	60.44
LG1	AX-85228787	60.44
LG1	AX-85231475	60.44
LG1	AX-85245137	60.44
LG1	AX-85379019	60.44
LG1	AX-85417472	60.44
LG1	AX-85417729	60.44
LG1	AX-86108155	60.44
LG1	AX-85403294	60.64
LG1	AX-85195637	60.8
LG1	AX-85393516	60.8
LG1	AX-85924574	60.8
LG1	AX-86129268	60.8
LG1	AX-86145416	60.8
LG1	AX-85189473	60.98
LG1	AX-85224988	60.98
LG1	AX-85335945	60.98
LG1	AX-85342306	60.98
LG1	AX-85349775	60.98
LG1	AX-85356876	60.98
LG1	AX-86118472	60.98
LG1	AX-85395626	61.16
LG1	AX-85378800	61.54
LG1	AX-85375579	61.96
LG1	AX-85345084	62.13
LG1	AX-85360542	62.13
LG1	AX-85295518	62.54
LG1	AX-86148787	62.54
LG1	AX-85279158	62.78
LG1	AX-85192667	63.24
LG1	AX-85196610	63.24
LG1	AX-85198079	63.24
LG1	AX-85214759	63.24
LG1	AX-85266853	63.24
LG1	AX-85279504	63.24
LG1	AX-85312039	63.24
LG1	AX-85329559	63.24
LG1	AX-85331078	63.24
LG1	AX-85345270	63.24
LG1	AX-85358505	63.24
LG1	AX-85364687	63.24
LG1	AX-85398622	63.24
LG1	AX-85412193	63.24
LG1	AX-85424196	63.24
LG1	AX-85443328	63.24
LG1	AX-86020039	63.24
LG1	AX-85193059	63.33
LG1	AX-86123309	63.39
LG1	AX-85299385	63.92
LG1	AX-85356006	64.64
LG1	AX-85428017	64.89
LG1	AX-86047883	64.89
LG1	AX-85992590	65.18
LG1	AX-85200564	65.72
LG1	AX-85337349	65.72
LG1	AX-85272770	66.78
LG1	AX-85312142	67.04
LG1	AX-85245154	67.3
LG1	AX-85253123	67.3
LG1	AX-85268687	67.3
LG1	AX-85270491	67.3
LG1	AX-85283509	67.3
LG1	AX-85313529	67.3
LG1	AX-85320479	67.3
LG1	AX-85294903	67.32
LG1	AX-85325272	67.99
LG1	AX-86039327	68.3
LG1	AX-85280717	68.84
LG1	AX-85200324	69.38
LG1	AX-85279924	69.38
LG1	AX-85272791	69.69
LG1	AX-85437510	69.69
LG1	AX-86148400	69.69
LG1	AX-85351116	69.74
LG1	AX-85278411	69.93
LG1	AX-85293622	70.08
LG1	AX-86145746	70.08
LG1	AX-85209403	70.24
LG1	AX-86052531	70.79
LG1	AX-85289930	71.35
LG1	AX-85357918	71.35
LG1	AX-85198496	72.47
LG1	AX-85225543	72.47
LG1	AX-85228797	72.47
LG1	AX-85233636	72.47
LG1	AX-85255862	72.47
LG1	AX-85269310	72.47
LG1	AX-85355550	72.47
LG1	AX-85279498	73.03
LG10	AX-85204590	0
LG10	AX-85270822	0
LG10	AX-85286481	0
LG10	AX-85328907	7.01
LG10	AX-85191452	7.17
LG10	AX-85199809	7.17
LG10	AX-85202830	7.17
LG10	AX-85263941	7.17
LG10	AX-85290607	7.17
LG10	AX-85370871	7.17
LG10	AX-85217004	7.71
LG10	AX-85430355	7.99
LG10	AX-85212554	8.14
LG10	AX-85440554	8.14
LG10	AX-85189227	8.36
LG10	AX-85193486	8.36
LG10	AX-85218817	8.36
LG10	AX-85222447	8.36
LG10	AX-85275474	8.36
LG10	AX-85279396	8.36
LG10	AX-85290117	8.36
LG10	AX-85351970	8.36
LG10	AX-85375791	8.36
LG10	AX-85387783	8.36
LG10	AX-85396530	8.36
LG10	AX-85404933	8.36
LG10	AX-85411878	8.36
LG10	AX-85425052	8.36
LG10	AX-85426047	8.36
LG10	AX-86038130	8.36
LG10	AX-86072753	8.36
LG10	AX-85194360	8.46
LG10	AX-85195780	8.46
LG10	AX-85204991	8.46
LG10	AX-85292314	8.46
LG10	AX-85310816	8.46
LG10	AX-85313881	8.46
LG10	AX-85354814	8.46
LG10	AX-85384562	8.46
LG10	AX-86022502	8.46
LG10	AX-86149035	8.46
LG10	AX-85357152	8.62
LG10	AX-85233605	9.38
LG10	AX-85282458	9.48
LG10	AX-85368011	9.78
LG10	AX-85388761	9.78
LG10	AX-85214979	10.04
LG10	AX-85255271	10.04
LG10	AX-85286397	10.04
LG10	AX-86035523	10.04
LG10	AX-86040761	10.04
LG10	AX-85193590	10.13
LG10	AX-85307897	10.13
LG10	AX-85345569	10.13
LG10	AX-85294393	10.29
LG10	AX-85329954	10.73
LG10	AX-85376717	10.73
LG10	AX-86080222	10.73
LG10	AX-85197893	10.74
LG10	AX-86151798	10.86
LG10	AX-86127069	11.52
LG10	AX-86014894	11.66
LG10	AX-85233701	11.74
LG10	AX-85347119	11.74
LG10	AX-85350883	11.74
LG10	AX-85358850	11.74
LG10	AX-86057444	11.74
LG10	AX-85380424	11.98
LG10	AX-85400374	11.99
LG10	AX-85419151	11.99
LG10	AX-85254656	12.11
LG10	AX-85226844	12.24
LG10	AX-85270817	12.24
LG10	AX-85244721	12.64
LG10	AX-85415823	12.64
LG10	AX-85437362	12.83
LG10	AX-85208247	12.85
LG10	AX-85196583	12.94
LG10	AX-85223504	13.08
LG10	AX-85298403	13.25
LG10	AX-85401487	13.47
LG10	AX-85417078	13.57
LG10	AX-85338205	13.8
LG10	AX-85319391	14
LG10	AX-85364594	14
LG10	AX-85405071	14
LG10	AX-85219835	14.1
LG10	AX-85938151	14.35
LG10	AX-85220004	14.52
LG10	AX-85243226	14.52
LG10	AX-85336544	14.52
LG10	AX-86128444	14.52
LG10	AX-85205773	14.64
LG10	AX-85223928	14.64
LG10	AX-85229267	14.64
LG10	AX-85239799	14.64
LG10	AX-85245039	14.64
LG10	AX-85355448	14.64
LG10	AX-85347035	14.68
LG10	AX-85997716	15.08
LG10	AX-85209186	15.2
LG10	AX-85215826	15.2
LG10	AX-85229169	15.2
LG10	AX-85232310	15.2
LG10	AX-85236493	15.2
LG10	AX-85258687	15.2
LG10	AX-85294523	15.2
LG10	AX-85362327	15.2
LG10	AX-86059921	15.2
LG10	AX-85198932	15.4
LG10	AX-85331963	15.4
LG10	AX-85403068	15.4
LG10	AX-85194580	15.42
LG10	AX-85223064	15.64
LG10	AX-85208635	15.82
LG10	AX-85340485	15.82
LG10	AX-85343513	15.82
LG10	AX-85400087	15.82
LG10	AX-85377372	15.96
LG10	AX-85371232	16.01
LG10	AX-85201406	16.16
LG10	AX-85319296	16.16
LG10	AX-85351657	16.16
LG10	AX-85428301	16.16
LG10	AX-86157405	16.16
LG10	AX-85266464	16.19
LG10	AX-85359494	16.19
LG10	AX-85213617	16.23
LG10	AX-85357357	16.23
LG10	AX-85368622	16.23
LG10	AX-85392951	16.23
LG10	AX-85963464	16.23
LG10	AX-86039194	16.23
LG10	AX-85282618	17.36
LG10	AX-85208387	17.75
LG10	AX-85348790	18.21
LG10	AX-85440227	18.77
LG10	AX-85210005	19.36
LG10	AX-85248738	19.36
LG10	AX-85280500	19.36
LG10	AX-85283493	19.36
LG10	AX-85197562	19.82
LG10	AX-85245248	19.82
LG10	AX-85239470	20.23
LG10	AX-85237956	20.43
LG10	AX-85382412	20.43
LG10	AX-86011985	20.43
LG10	AX-85280457	20.9
LG10	AX-86159717	20.9
LG10	AX-85335995	21.76
LG10	AX-85257982	21.9
LG10	AX-85359730	21.9
LG10	AX-85410903	22.18
LG10	AX-85244837	22.39
LG10	AX-85260039	22.39
LG10	AX-85389713	22.39
LG10	AX-85407520	22.39
LG10	AX-85428874	22.39
LG10	AX-85434910	22.39
LG10	AX-86081745	22.39
LG10	AX-85194328	22.94
LG10	AX-85236450	22.94
LG10	AX-85323607	22.94
LG10	AX-85338913	23.12
LG10	AX-85428923	23.12
LG10	AX-86060697	23.59
LG10	AX-85219937	23.64
LG10	AX-85382866	23.92
LG10	AX-85992635	23.92
LG10	AX-85411953	24.16
LG10	AX-85418353	24.41
LG10	AX-85306073	24.91
LG10	AX-86124898	24.91
LG10	AX-85275877	25
LG10	AX-85234870	25.06
LG10	AX-85404180	25.06
LG10	AX-85424577	25.06
LG10	AX-86102881	25.06
LG10	AX-85306737	25.9
LG10	AX-85316372	25.9
LG10	AX-85237575	25.94
LG10	AX-85273951	26.48
LG10	AX-85282686	26.48
LG10	AX-85371167	26.48
LG10	AX-86113965	27.02
LG10	AX-85235628	27.05
LG10	AX-85255685	27.05
LG10	AX-86142917	27.05
LG10	AX-85395296	27.13
LG10	AX-85398324	27.13
LG10	AX-85419772	27.13
LG10	AX-85410172	27.24
LG10	AX-85362727	27.75
LG10	AX-85289736	27.82
LG10	AX-85427474	27.91
LG10	AX-85266002	28.01
LG10	AX-85420289	28.14
LG10	AX-85412645	28.15
LG10	AX-85230302	28.39
LG10	AX-85237936	28.39
LG10	AX-85318402	28.39
LG10	AX-85386514	28.39
LG10	AX-86108205	28.39
LG10	AX-85278701	28.88
LG10	AX-85313566	28.88
LG10	AX-85435745	28.88
LG10	AX-86110308	28.88
LG10	AX-85193540	28.97
LG10	AX-85315812	29.39
LG10	AX-85417219	29.39
LG10	AX-86014830	29.39
LG10	AX-86104242	29.39
LG10	AX-86112861	29.39
LG10	AX-85200332	29.52
LG10	AX-85192938	29.85
LG10	AX-85291241	29.85
LG10	AX-85428320	29.85
LG10	AX-85433791	29.85
LG10	AX-85368393	30.44
LG10	AX-85264365	30.82
LG10	AX-85312845	30.82
LG10	AX-85314015	30.82
LG10	AX-85319343	30.82
LG10	AX-86028297	30.82
LG10	AX-85228200	31.09
LG10	AX-85233155	31.09
LG10	AX-85259552	31.09
LG10	AX-85283121	31.09
LG10	AX-85292466	31.09
LG10	AX-85401022	31.09
LG10	AX-85420115	31.09
LG10	AX-85422973	31.09
LG10	AX-85927540	31.09
LG10	AX-85427970	31.28
LG10	AX-86111665	31.28
LG10	AX-85203911	31.75
LG10	AX-85264290	31.75
LG10	AX-85310722	31.75
LG10	AX-85395257	31.75
LG10	AX-85417914	31.75
LG10	AX-85397846	32.06
LG10	AX-85204325	32.32
LG10	AX-85207735	32.32
LG10	AX-85232028	32.32
LG10	AX-85294248	32.32
LG10	AX-85377838	32.32
LG10	AX-85438012	32.32
LG10	AX-85241581	32.53
LG10	AX-85329288	32.53
LG10	AX-85405207	32.53
LG10	AX-85285812	32.75
LG10	AX-85289989	32.75
LG10	AX-85315742	32.9
LG10	AX-85213962	32.97
LG10	AX-85289450	33.04
LG10	AX-85336714	33.04
LG10	AX-85415947	33.04
LG10	AX-85429942	33.04
LG10	AX-85203165	33.2
LG10	AX-85332332	33.2
LG10	AX-85334258	33.2
LG10	AX-85337460	33.2
LG10	AX-85351174	33.2
LG10	AX-85351872	33.2
LG10	AX-85374857	33.2
LG10	AX-85402675	33.2
LG10	AX-85420943	33.2
LG10	AX-86038605	33.2
LG10	AX-86104304	33.2
LG10	AX-85222693	33.57
LG10	AX-85347342	33.57
LG10	AX-85363078	33.57
LG10	AX-85441363	33.57
LG10	AX-86015842	33.57
LG10	AX-85283964	33.64
LG10	AX-85260901	33.76
LG10	AX-85313284	33.76
LG10	AX-85429262	34.13
LG10	AX-85231479	34.67
LG10	AX-85345948	34.67
LG10	AX-85252696	34.74
LG10	AX-85382108	34.74
LG10	AX-85382949	34.74
LG10	AX-85247268	34.95
LG10	AX-85306840	35.32
LG10	AX-85400410	35.51
LG10	AX-85301024	35.55
LG10	AX-86104890	35.55
LG10	AX-85301918	35.64
LG10	AX-85191306	35.8
LG10	AX-85293121	35.85
LG10	AX-85226164	36.19
LG10	AX-85227764	36.19
LG10	AX-85381032	36.19
LG10	AX-85438801	36.19
LG10	AX-85220822	36.29
LG10	AX-85233771	36.29
LG10	AX-85263556	36.29
LG10	AX-85368311	36.29
LG10	AX-85430202	36.29
LG10	AX-85222922	36.68
LG10	AX-85411895	36.99
LG10	AX-85327218	37
LG10	AX-85326554	37.56
LG10	AX-85339126	37.56
LG10	AX-85260668	37.63
LG10	AX-85408161	37.67
LG10	AX-85273647	38.05
LG10	AX-85272702	38.46
LG10	AX-85309304	38.46
LG10	AX-85316862	38.46
LG10	AX-85329362	38.46
LG10	AX-85338821	38.46
LG10	AX-85332089	38.67
LG10	AX-85435470	38.67
LG10	AX-86129154	38.67
LG10	AX-86007609	39.05
LG10	AX-85288385	39.09
LG10	AX-85239064	39.24
LG10	AX-85325646	39.24
LG10	AX-85416632	39.24
LG10	AX-85227581	39.42
LG10	AX-85257535	39.42
LG10	AX-85315362	39.42
LG10	AX-85327548	39.42
LG10	AX-85227044	39.54
LG10	AX-85353273	39.54
LG10	AX-85441517	39.64
LG10	AX-85368582	39.93
LG10	AX-85387350	39.93
LG10	AX-85433081	39.93
LG10	AX-86133996	39.93
LG10	AX-85421401	40.17
LG10	AX-85208715	40.92
LG10	AX-85250883	41.21
LG10	AX-85206631	41.77
LG10	AX-85246227	41.77
LG10	AX-85331333	41.77
LG10	AX-85434271	41.77
LG10	AX-85355262	42.13
LG10	AX-86127389	42.13
LG10	AX-85199139	42.35
LG10	AX-85211756	43.08
LG10	AX-85374524	43.08
LG10	AX-85195778	43.93
LG10	AX-85392328	43.93
LG10	AX-85379371	44.44
LG10	AX-85334732	44.52
LG10	AX-85402653	44.52
LG10	AX-85433895	45.47
LG10	AX-85986370	45.47
LG10	AX-85434336	45.56
LG10	AX-85951157	45.56
LG10	AX-85236335	46.33
LG10	AX-85215972	46.56
LG10	AX-85265828	46.56
LG10	AX-86045739	46.97
LG10	AX-85269480	47.61
LG10	AX-85242613	47.91
LG10	AX-85429381	48.55
LG10	AX-85314827	50.31
LG10	AX-86038601	51.08
LG10	AX-85247416	52.68
LG10	AX-85400642	52.68
LG10	AX-85404431	52.68
LG10	AX-85432946	53.1
LG10	AX-85374523	53.79
LG10	AX-85299053	53.99
LG10	AX-85199178	54.87
LG10	AX-85365765	55.33
LG10	AX-85254503	55.54
LG10	AX-85341125	55.54
LG10	AX-85398561	55.54
LG10	AX-86128292	55.54
LG10	AX-85254839	55.61
LG10	AX-85217446	55.71
LG10	AX-85373884	56.06
LG10	AX-85253979	56.19
LG10	AX-85257505	56.19
LG10	AX-85191556	56.59
LG10	AX-85978010	56.59
LG10	AX-85355221	58.02
LG10	AX-86051053	58.02
LG10	AX-85263577	58.09
LG10	AX-85265462	58.09
LG10	AX-85335615	58.19
LG10	AX-85265735	58.42
LG10	AX-85312126	58.42
LG10	AX-85227758	58.98
LG10	AX-85255699	58.98
LG10	AX-85219871	60.11
LG10	AX-85337897	60.11
LG10	AX-85269021	60.68
LG10	AX-85315185	60.68
LG10	AX-85323583	60.73
LG10	AX-85360283	60.84
LG10	AX-85290802	62.48
LG10	AX-85260091	63.12
LG10	AX-85356616	63.12
LG10	AX-85359888	63.12
LG10	AX-85437234	63.12
LG10	AX-86038333	63.12
LG10	AX-85194262	63.68
LG10	AX-85201446	64.23
LG10	AX-86100539	64.71
LG10	AX-85228306	64.77
LG10	AX-85228685	64.77
LG10	AX-85273082	64.77
LG10	AX-85216220	65.24
LG10	AX-85281805	65.24
LG10	AX-85293924	65.24
LG10	AX-85343990	65.32
LG10	AX-86071716	65.32
LG10	AX-85390972	65.34
LG10	AX-85991746	65.86
LG10	AX-86089575	65.86
LG10	AX-85219151	65.91
LG10	AX-85287258	66.33
LG10	AX-85297383	66.33
LG10	AX-85299050	66.33
LG10	AX-85357481	66.33
LG10	AX-85414456	66.33
LG10	AX-86026812	66.33
LG10	AX-85206105	66.87
LG10	AX-85222372	66.87
LG10	AX-85260142	66.87
LG10	AX-85275778	66.87
LG10	AX-85328903	66.87
LG10	AX-86009098	66.87
LG10	AX-85933048	67.19
LG10	AX-85997706	67.19
LG10	AX-86042618	67.19
LG10	AX-86137818	67.19
LG10	AX-85197342	67.52
LG10	AX-85249804	67.72
LG10	AX-85255309	67.72
LG10	AX-85262425	68.03
LG10	AX-85309442	68.03
LG10	AX-86005706	68.25
LG10	AX-85396811	68.31
LG10	AX-85216123	68.58
LG10	AX-85272667	68.77
LG10	AX-85272986	68.85
LG10	AX-85375026	68.85
LG10	AX-85400407	68.85
LG10	AX-85189880	69.18
LG10	AX-85219608	69.18
LG10	AX-85326406	69.18
LG10	AX-86027521	69.18
LG10	AX-85388389	69.34
LG10	AX-85346648	69.45
LG10	AX-85398702	69.92
LG10	AX-85215342	70.11
LG10	AX-85260488	70.11
LG10	AX-85314262	70.11
LG10	AX-85339801	70.11
LG10	AX-86011419	70.11
LG10	AX-85291938	70.63
LG10	AX-85238171	70.81
LG10	AX-85249418	70.81
LG10	AX-85999390	70.81
LG10	AX-85255547	71.24
LG10	AX-85266715	71.24
LG10	AX-85996564	71.24
LG10	AX-85278647	71.36
LG10	AX-85433115	71.84
LG10	AX-85988341	71.84
LG10	AX-86027921	71.84
LG10	AX-86134750	71.84
LG10	AX-85243760	71.91
LG10	AX-85297421	71.91
LG10	AX-85320741	71.91
LG10	AX-85382150	71.91
LG10	AX-85287793	72.38
LG10	AX-86107752	72.38
LG10	AX-85247480	72.48
LG10	AX-85206352	72.67
LG10	AX-85310906	72.67
LG10	AX-85323131	72.67
LG10	AX-85367837	72.67
LG10	AX-85196570	72.77
LG10	AX-85261454	72.77
LG10	AX-85262729	72.77
LG10	AX-85299027	72.77
LG10	AX-85326977	72.77
LG10	AX-85352504	72.77
LG10	AX-85396818	72.77
LG10	AX-85966129	72.77
LG10	AX-86093767	72.77
LG10	AX-85218257	72.78
LG10	AX-85230761	72.78
LG10	AX-85284341	72.78
LG10	AX-85304621	72.78
LG10	AX-85357068	72.78
LG10	AX-85964358	72.78
LG10	AX-85241409	72.91
LG10	AX-85299327	73.05
LG10	AX-85966851	73.22
LG10	AX-85195145	73.34
LG10	AX-85197083	73.34
LG10	AX-85202272	73.34
LG10	AX-85217343	73.34
LG10	AX-85245734	73.34
LG10	AX-85322203	73.34
LG10	AX-85336252	73.34
LG10	AX-85344693	73.34
LG10	AX-85414675	73.34
LG10	AX-85253889	73.42
LG10	AX-85281353	73.42
LG10	AX-85218367	73.49
LG10	AX-85299015	73.54
LG10	AX-86106815	73.59
LG10	AX-85426166	74.08
LG10	AX-85394666	74.31
LG10	AX-85236139	75.08
LG10	AX-85260864	75.69
LG11	AX-85196359	0
LG11	AX-85252019	0
LG11	AX-85319475	0
LG11	AX-85237029	0.05
LG11	AX-85267335	0.05
LG11	AX-85327967	0.05
LG11	AX-85215778	0.55
LG11	AX-85314762	0.55
LG11	AX-85388111	0.55
LG11	AX-85311265	0.61
LG11	AX-85253929	0.99
LG11	AX-85244010	1.57
LG11	AX-85393443	2.79
LG11	AX-85372433	2.81
LG11	AX-85988682	2.81
LG11	AX-86076651	2.81
LG11	AX-85219594	3.36
LG11	AX-85246372	3.36
LG11	AX-85249050	3.36
LG11	AX-85307723	3.9
LG11	AX-85310617	3.9
LG11	AX-85952403	3.9
LG11	AX-85250709	4.5
LG11	AX-85268382	4.5
LG11	AX-85273794	4.5
LG11	AX-85377839	4.5
LG11	AX-85951190	4.5
LG11	AX-86066508	4.5
LG11	AX-85327738	5.07
LG11	AX-85389602	5.07
LG11	AX-85397302	5.07
LG11	AX-86070260	5.07
LG11	AX-85355615	6.2
LG11	AX-85254540	6.24
LG11	AX-85269721	6.66
LG11	AX-85229691	7.33
LG11	AX-85326482	7.33
LG11	AX-85248525	7.76
LG11	AX-85225700	8.24
LG11	AX-86080167	8.53
LG11	AX-85191927	9.85
LG11	AX-85348535	10.67
LG11	AX-85301439	11.04
LG11	AX-85401881	11.33
LG11	AX-85325615	11.47
LG11	AX-86136282	11.47
LG11	AX-85227786	14.4
LG11	AX-85288832	14.4
LG11	AX-86056841	14.4
LG11	AX-86107662	14.4
LG11	AX-85202588	14.81
LG11	AX-85255918	14.81
LG11	AX-85333986	14.81
LG11	AX-85203337	14.91
LG11	AX-85321172	15.21
LG11	AX-85337570	15.24
LG11	AX-85193392	15.42
LG11	AX-85363256	15.51
LG11	AX-85382333	15.51
LG11	AX-85275926	15.97
LG11	AX-85396201	15.97
LG11	AX-85246885	16.07
LG11	AX-85252901	16.07
LG11	AX-85253298	16.07
LG11	AX-85380315	16.07
LG11	AX-86043782	16.65
LG11	AX-85192496	17.63
LG11	AX-85416832	17.63
LG11	AX-85408202	18.19
LG11	AX-85287187	18.76
LG11	AX-85198533	19
LG11	AX-85344742	19.88
LG11	AX-85957777	19.88
LG11	AX-86001979	20.45
LG11	AX-85256877	21.02
LG11	AX-86081202	21.02
LG11	AX-85258700	24.07
LG11	AX-85301935	24.12
LG11	AX-85273342	24.31
LG11	AX-85357778	26.24
LG11	AX-85280843	27.29
LG11	AX-85294725	27.7
LG11	AX-85263498	28.29
LG11	AX-85338189	28.29
LG11	AX-85389326	28.29
LG11	AX-85409938	28.29
LG11	AX-85980871	28.29
LG11	AX-85218960	28.72
LG11	AX-85230014	28.72
LG11	AX-85231085	28.72
LG11	AX-85264352	28.81
LG11	AX-85304895	28.81
LG11	AX-85284783	29.39
LG11	AX-85293342	29.39
LG11	AX-85295725	29.39
LG11	AX-85270996	29.47
LG11	AX-85389254	30.06
LG11	AX-85257629	30.21
LG11	AX-85342723	30.21
LG11	AX-85312429	30.45
LG11	AX-85304626	32.28
LG11	AX-85200701	33.44
LG11	AX-85223766	33.44
LG11	AX-85256629	33.44
LG11	AX-85389716	33.44
LG11	AX-85276291	33.51
LG11	AX-85226644	33.87
LG11	AX-85244035	33.87
LG11	AX-85259061	33.87
LG11	AX-85327183	33.87
LG11	AX-85334366	33.87
LG11	AX-85354295	33.87
LG11	AX-85378609	33.87
LG11	AX-85952924	33.87
LG11	AX-85233897	33.96
LG11	AX-85212016	34.5
LG11	AX-85224902	34.55
LG11	AX-85227649	34.55
LG11	AX-85276077	34.55
LG11	AX-85276193	34.55
LG11	AX-85397196	34.55
LG11	AX-85982812	36.03
LG11	AX-85311404	37.06
LG11	AX-85316169	37.06
LG11	AX-85336256	37.34
LG11	AX-85430671	37.67
LG11	AX-86124402	38.17
LG11	AX-85330950	39.94
LG11	AX-85371936	40.32
LG11	AX-85190610	40.53
LG11	AX-85232114	40.53
LG11	AX-85249414	40.53
LG11	AX-85252115	40.53
LG11	AX-85257793	40.53
LG11	AX-85357799	40.53
LG11	AX-85262857	41
LG11	AX-85210696	41.65
LG11	AX-85255207	41.65
LG11	AX-85316746	42.1
LG11	AX-85370461	42.1
LG11	AX-85317956	42.12
LG11	AX-86033572	42.12
LG11	AX-86117755	42.69
LG11	AX-85416927	42.7
LG11	AX-85926559	42.7
LG11	AX-85406682	43.48
LG11	AX-85342116	43.7
LG11	AX-86025861	43.7
LG11	AX-85227262	43.73
LG11	AX-85414761	43.73
LG11	AX-85263939	44.11
LG11	AX-85239463	44.34
LG11	AX-85431933	44.34
LG11	AX-85388606	44.76
LG11	AX-85237768	45.02
LG11	AX-85320289	45.02
LG11	AX-85410036	45.47
LG11	AX-85303575	46.03
LG11	AX-85373202	46.03
LG11	AX-85409441	46.03
LG11	AX-85294371	46.57
LG11	AX-85343711	46.57
LG11	AX-85298322	46.61
LG11	AX-85384168	46.61
LG11	AX-85218893	47.08
LG11	AX-85227771	47.08
LG11	AX-85250316	47.08
LG11	AX-85327712	47.08
LG11	AX-85338266	47.08
LG11	AX-85352670	47.08
LG11	AX-86058096	47.1
LG11	AX-85355430	47.12
LG11	AX-85192944	47.73
LG11	AX-85225828	47.73
LG11	AX-85233139	47.73
LG11	AX-85284179	47.73
LG11	AX-85414810	47.73
LG11	AX-85440101	48.11
LG11	AX-85340378	48.42
LG11	AX-85403026	48.42
LG11	AX-86100831	48.42
LG11	AX-85225771	49.1
LG11	AX-85226937	49.37
LG11	AX-85232594	49.37
LG11	AX-85306556	49.37
LG11	AX-85326143	49.37
LG11	AX-85389593	49.37
LG11	AX-85425777	49.37
LG11	AX-85432174	49.37
LG11	AX-85377855	49.64
LG11	AX-85271309	49.97
LG11	AX-85293420	49.97
LG11	AX-85327263	49.97
LG11	AX-85363360	49.97
LG11	AX-85405771	49.97
LG11	AX-86053078	49.97
LG11	AX-85283713	50.22
LG11	AX-85311441	50.22
LG11	AX-85333801	50.34
LG11	AX-85214092	50.48
LG11	AX-85430246	50.48
LG11	AX-85952184	50.48
LG11	AX-85349296	51.14
LG11	AX-85270804	51.36
LG11	AX-85306458	51.36
LG11	AX-85288240	51.68
LG11	AX-85233655	51.85
LG11	AX-85307430	51.85
LG11	AX-85337458	51.85
LG11	AX-85370767	52.3
LG11	AX-85345240	52.61
LG11	AX-85402641	52.63
LG11	AX-85364277	52.89
LG11	AX-85340842	52.97
LG11	AX-85283501	53.33
LG11	AX-85217711	53.34
LG11	AX-85218843	53.34
LG11	AX-85240570	53.34
LG11	AX-85243697	53.34
LG11	AX-85370409	53.34
LG11	AX-85388622	53.34
LG11	AX-85389383	53.34
LG11	AX-85391225	53.34
LG11	AX-85402388	53.34
LG11	AX-86113756	53.34
LG11	AX-86139623	53.39
LG11	AX-85385528	53.46
LG11	AX-85189474	53.56
LG11	AX-85438438	53.66
LG11	AX-85389171	53.72
LG11	AX-85363847	53.75
LG11	AX-85379332	53.75
LG11	AX-85397471	53.77
LG11	AX-85372348	53.81
LG11	AX-85422776	53.94
LG11	AX-85438136	53.94
LG11	AX-85267452	54.2
LG11	AX-85207777	54.32
LG11	AX-85223649	54.32
LG11	AX-85236870	54.32
LG11	AX-85249878	54.32
LG11	AX-85251246	54.32
LG11	AX-85260566	54.32
LG11	AX-85270153	54.32
LG11	AX-85360217	54.32
LG11	AX-85413595	54.32
LG11	AX-85417619	54.32
LG11	AX-85994057	54.32
LG11	AX-85358876	54.52
LG11	AX-85362026	54.65
LG11	AX-85285907	54.71
LG11	AX-85286717	54.71
LG11	AX-86061674	54.75
LG11	AX-85268716	54.8
LG11	AX-85291766	54.8
LG11	AX-85435029	54.8
LG11	AX-85436725	54.8
LG11	AX-86157541	54.8
LG11	AX-85195775	54.86
LG11	AX-85230407	54.86
LG11	AX-85191525	54.87
LG11	AX-85202601	54.87
LG11	AX-85211969	54.87
LG11	AX-85222854	54.87
LG11	AX-85225904	54.87
LG11	AX-85331464	54.87
LG11	AX-85335309	54.87
LG11	AX-85335415	54.87
LG11	AX-85336323	54.87
LG11	AX-85338469	54.87
LG11	AX-85344940	54.87
LG11	AX-85391080	54.87
LG11	AX-85396088	54.87
LG11	AX-85405103	54.87
LG11	AX-85417012	54.87
LG11	AX-85422158	54.87
LG11	AX-85427458	54.87
LG11	AX-85433586	54.87
LG11	AX-85437857	54.87
LG11	AX-86089029	54.87
LG11	AX-86134106	54.87
LG11	AX-85198717	54.88
LG11	AX-85350171	54.97
LG11	AX-85299459	54.98
LG11	AX-85325637	54.98
LG11	AX-85381558	54.98
LG11	AX-85404380	54.98
LG11	AX-86070524	54.98
LG11	AX-85375297	54.99
LG11	AX-85228022	55.05
LG11	AX-86068879	55.1
LG11	AX-85361082	55.21
LG11	AX-85189979	55.38
LG11	AX-85200743	55.38
LG11	AX-85213040	55.38
LG11	AX-85225355	55.38
LG11	AX-85271928	55.38
LG11	AX-85333073	55.38
LG11	AX-85333370	55.38
LG11	AX-85354876	55.38
LG11	AX-85363021	55.38
LG11	AX-85370967	55.38
LG11	AX-85411659	55.38
LG11	AX-85427113	55.38
LG11	AX-86081743	55.38
LG11	AX-85442412	55.41
LG11	AX-85194205	55.47
LG11	AX-86107112	55.47
LG11	AX-85240608	55.57
LG11	AX-85263419	55.57
LG11	AX-85440110	55.65
LG11	AX-86104501	55.65
LG11	AX-85394507	55.74
LG11	AX-85190182	55.78
LG11	AX-85254082	55.78
LG11	AX-85275011	55.78
LG11	AX-85420919	55.78
LG11	AX-85438401	55.78
LG11	AX-85240385	55.84
LG11	AX-85249383	55.84
LG11	AX-85272250	55.84
LG11	AX-85302492	55.84
LG11	AX-85324770	55.84
LG11	AX-85334752	55.84
LG11	AX-85357141	55.84
LG11	AX-85441035	55.84
LG11	AX-85435275	55.86
LG11	AX-86116865	55.86
LG11	AX-85430948	56.06
LG11	AX-85972181	56.06
LG11	AX-85203212	56.16
LG11	AX-85219566	56.16
LG11	AX-85229725	56.16
LG11	AX-85242781	56.16
LG11	AX-85253038	56.16
LG11	AX-85256490	56.16
LG11	AX-85331590	56.16
LG11	AX-85333447	56.16
LG11	AX-85340576	56.16
LG11	AX-85352968	56.16
LG11	AX-85355379	56.16
LG11	AX-85378336	56.16
LG11	AX-85424420	56.16
LG11	AX-85964423	56.16
LG11	AX-85190422	56.17
LG11	AX-85201655	56.17
LG11	AX-85201679	56.17
LG11	AX-85206261	56.17
LG11	AX-85213598	56.17
LG11	AX-85231981	56.17
LG11	AX-85233180	56.17
LG11	AX-85244769	56.17
LG11	AX-85256936	56.17
LG11	AX-85273028	56.17
LG11	AX-85280328	56.17
LG11	AX-85295315	56.17
LG11	AX-85318948	56.17
LG11	AX-85335729	56.17
LG11	AX-85337310	56.17
LG11	AX-85337631	56.17
LG11	AX-85349240	56.17
LG11	AX-85360474	56.17
LG11	AX-85379639	56.17
LG11	AX-85383225	56.17
LG11	AX-85401284	56.17
LG11	AX-85414681	56.17
LG11	AX-85417380	56.17
LG11	AX-85419410	56.17
LG11	AX-85428800	56.17
LG11	AX-85428910	56.17
LG11	AX-85438302	56.17
LG11	AX-85974796	56.17
LG11	AX-85997892	56.17
LG11	AX-85361507	56.24
LG11	AX-86086654	56.36
LG11	AX-85338369	56.43
LG11	AX-85322996	56.64
LG11	AX-85234975	56.73
LG11	AX-85393646	56.73
LG11	AX-85422605	56.73
LG11	AX-86127762	56.94
LG11	AX-85288342	57.28
LG11	AX-85315781	57.28
LG11	AX-85962681	57.28
LG11	AX-85308839	57.4
LG11	AX-85256985	57.44
LG11	AX-85357936	57.44
LG11	AX-85404941	57.44
LG11	AX-85343158	57.48
LG11	AX-85401244	57.53
LG11	AX-85210876	57.6
LG11	AX-85380642	57.8
LG11	AX-85349116	58.05
LG11	AX-85247386	58.22
LG11	AX-85260545	58.22
LG11	AX-85269464	58.22
LG11	AX-85352380	58.22
LG11	AX-85374800	58.22
LG11	AX-85393562	58.22
LG11	AX-85422007	58.22
LG11	AX-85192980	58.38
LG11	AX-85207956	58.38
LG11	AX-85228016	58.38
LG11	AX-85232569	58.38
LG11	AX-85238086	58.38
LG11	AX-85300090	58.38
LG11	AX-85344153	58.38
LG11	AX-85395972	58.38
LG11	AX-85406433	58.38
LG11	AX-85413589	58.38
LG11	AX-85422699	58.38
LG11	AX-86042425	58.38
LG11	AX-86073581	58.38
LG11	AX-85213804	58.69
LG11	AX-85222287	58.69
LG11	AX-85347947	58.69
LG11	AX-85347961	58.69
LG11	AX-85356226	58.69
LG11	AX-85399825	58.69
LG11	AX-85211044	59.02
LG11	AX-85920174	59.02
LG11	AX-86111971	59.35
LG11	AX-85230960	59.44
LG11	AX-85241904	59.44
LG11	AX-85263940	59.44
LG11	AX-85194592	59.56
LG11	AX-85329901	59.56
LG11	AX-85373328	59.56
LG11	AX-85383188	59.56
LG11	AX-85395799	59.56
LG11	AX-85438293	59.56
LG11	AX-85328574	59.84
LG11	AX-85291203	60.04
LG11	AX-85307760	60.24
LG11	AX-85316051	60.33
LG11	AX-85254229	60.77
LG11	AX-85390969	60.77
LG11	AX-85394066	60.77
LG11	AX-85214003	61.17
LG11	AX-85306586	61.17
LG11	AX-86030649	61.17
LG11	AX-85415169	61.18
LG11	AX-85266223	61.47
LG11	AX-86154785	61.58
LG11	AX-85422388	61.84
LG11	AX-85277646	62.54
LG11	AX-85366988	62.86
LG11	AX-85278875	62.94
LG11	AX-85300467	62.94
LG11	AX-85326062	62.94
LG11	AX-85389555	62.94
LG11	AX-86072931	62.94
LG11	AX-85413430	63.33
LG11	AX-85268946	63.53
LG11	AX-85300100	64
LG11	AX-85392388	64
LG11	AX-85392576	64
LG11	AX-85385988	64.5
LG11	AX-85239160	64.67
LG11	AX-85303476	65.75
LG11	AX-85195525	65.98
LG11	AX-85252964	65.98
LG11	AX-85432561	66.36
LG11	AX-85992335	66.36
LG11	AX-85256355	66.75
LG11	AX-85234083	66.93
LG11	AX-85332173	66.93
LG11	AX-85312068	67.35
LG11	AX-85434477	67.35
LG11	AX-85387841	67.44
LG11	AX-85407601	67.44
LG11	AX-85383759	67.73
LG11	AX-85249403	68.48
LG11	AX-85253766	69.45
LG11	AX-85316844	70.03
LG11	AX-85293092	70.99
LG11	AX-85948581	71.25
LG11	AX-85285229	71.42
LG11	AX-85230954	71.78
LG11	AX-85219369	71.9
LG11	AX-85333204	71.9
LG11	AX-85384546	72.03
LG11	AX-86045078	72.22
LG11	AX-85249907	72.97
LG11	AX-85388980	73.2
LG11	AX-85289913	73.26
LG11	AX-85302242	73.26
LG11	AX-86125074	73.26
LG11	AX-85332536	73.73
LG11	AX-85214892	74.19
LG11	AX-85224229	74.19
LG11	AX-85254473	74.19
LG11	AX-85282375	74.19
LG11	AX-85307326	74.19
LG11	AX-85401761	74.19
LG11	AX-86110014	74.28
LG11	AX-85332998	74.35
LG11	AX-85394296	74.35
LG11	AX-85260435	74.52
LG11	AX-86001407	74.79
LG11	AX-85256262	74.9
LG11	AX-85993672	74.98
LG11	AX-85251309	75.11
LG11	AX-85396645	75.11
LG11	AX-85251533	76.19
LG11	AX-85215982	77.52
LG11	AX-85221917	77.52
LG11	AX-85998966	77.52
LG11	AX-85953207	77.68
LG11	AX-85224772	77.98
LG11	AX-85285092	78.81
LG11	AX-86066183	78.81
LG11	AX-85209337	83.59
LG11	AX-85238449	83.59
LG11	AX-85280641	84.19
LG11	AX-85276733	84.78
LG11	AX-85402125	84.78
LG11	AX-85293682	85.38
LG11	AX-85303688	85.38
LG11	AX-85236019	86.91
LG11	AX-85338252	87.07
LG11	AX-85202492	88.7
LG11	AX-85244966	88.7
LG11	AX-85251402	88.7
LG11	AX-85291505	88.7
LG11	AX-85343667	88.7
LG11	AX-85191187	89.35
LG11	AX-85334768	90.18
LG11	AX-85377371	90.18
LG11	AX-85193502	91.89
LG11	AX-85206329	91.89
LG11	AX-85261812	91.89
LG11	AX-86032728	91.89
LG11	AX-85213105	93.2
LG11	AX-85242512	93.2
LG11	AX-85209592	93.84
LG11	AX-85408768	93.84
LG11	AX-85258924	94.32
LG11	AX-85305019	94.32
LG11	AX-85311894	94.32
LG11	AX-85926222	94.54
LG11	AX-85198800	94.88
LG11	AX-85229312	94.88
LG11	AX-85256829	94.88
LG11	AX-85293944	94.88
LG11	AX-85324576	94.88
LG11	AX-85355905	94.88
LG11	AX-86042176	94.88
LG11	AX-85337971	95.31
LG11	AX-85292731	96.04
LG11	AX-85346943	96.04
LG11	AX-85222496	96.8
LG11	AX-85390625	96.8
LG11	AX-85277730	97.4
LG11	AX-85218494	97.9
LG11	AX-85231833	97.9
LG11	AX-86136741	97.9
LG11	AX-85314713	98.47
LG11	AX-85217578	99.02
LG11	AX-85310824	99.02
LG11	AX-85313502	99.02
LG11	AX-86006962	99.02
LG11	AX-86024075	99.02
LG11	AX-85288848	99.63
LG11	AX-85300099	100.16
LG11	AX-85331195	100.16
LG11	AX-85928514	100.16
LG11	AX-85280559	100.3
LG11	AX-86152640	100.3
LG11	AX-85309045	100.34
LG11	AX-85217309	101.06
LG11	AX-85245626	101.06
LG11	AX-85278008	101.06
LG11	AX-85307773	101.06
LG11	AX-85979765	101.06
LG11	AX-85300194	102.02
LG11	AX-85289090	102.2
LG11	AX-85226608	102.41
LG11	AX-85260795	102.54
LG11	AX-85310092	102.54
LG11	AX-85953296	102.54
LG11	AX-85964500	102.68
LG11	AX-85343958	103.13
LG11	AX-85365142	103.13
LG11	AX-86036250	103.13
LG11	AX-85201709	103.45
LG11	AX-85226510	103.45
LG11	AX-85273432	103.45
LG11	AX-85188641	103.74
LG11	AX-85959366	104.09
LG11	AX-85251320	104.94
LG11	AX-85437713	106.02
LG11	AX-85382533	106.57
LG11	AX-85949344	106.94
LG11	AX-85251336	107.72
LG11	AX-85300502	107.72
LG11	AX-85314257	107.72
LG11	AX-86049461	107.72
LG11	AX-85223802	107.77
LG11	AX-85299172	108.18
LG11	AX-85244433	108.29
LG11	AX-85307181	108.29
LG11	AX-85328117	108.29
LG11	AX-85342078	108.29
LG11	AX-85289404	108.37
LG11	AX-85232134	108.73
LG11	AX-85284129	108.73
LG11	AX-85299474	108.73
LG11	AX-85259967	109.35
LG11	AX-85308658	109.35
LG11	AX-85292260	109.89
LG11	AX-85336396	110.29
LG11	AX-85232881	111.06
LG11	AX-85290649	111.06
LG11	AX-85415385	111.06
LG11	AX-86110411	111.6
LG12	AX-85413696	0
LG12	AX-86018412	0.12
LG12	AX-85411615	0.23
LG12	AX-85353965	0.36
LG12	AX-86011128	0.47
LG12	AX-85230848	0.6
LG12	AX-85197553	0.85
LG12	AX-85201796	0.85
LG12	AX-85210780	0.85
LG12	AX-85245275	0.85
LG12	AX-85261160	0.85
LG12	AX-85325471	0.85
LG12	AX-85336360	0.85
LG12	AX-85370273	0.85
LG12	AX-85381043	0.85
LG12	AX-85409252	0.85
LG12	AX-85422180	0.85
LG12	AX-85423312	0.85
LG12	AX-85423837	0.85
LG12	AX-85442610	0.85
LG12	AX-86157428	0.85
LG12	AX-85273503	1.39
LG12	AX-85385573	1.39
LG12	AX-85438667	1.91
LG12	AX-85232014	3.01
LG12	AX-85970653	3.01
LG12	AX-85212337	3.55
LG12	AX-85213772	3.55
LG12	AX-85328221	3.55
LG12	AX-85433815	3.55
LG12	AX-86153401	3.55
LG12	AX-85202021	4.1
LG12	AX-86015971	4.1
LG12	AX-85371434	5.18
LG12	AX-85387889	5.18
LG12	AX-86003968	5.18
LG12	AX-85266013	5.73
LG12	AX-85321301	5.73
LG12	AX-85328557	5.73
LG12	AX-85331612	5.73
LG12	AX-85387699	5.73
LG12	AX-86084927	5.73
LG12	AX-85201259	6.27
LG12	AX-85277405	6.27
LG12	AX-86012772	6.27
LG12	AX-85410210	7.36
LG12	AX-85416070	7.36
LG12	AX-85984542	7.36
LG12	AX-85211772	7.91
LG12	AX-85400987	7.91
LG12	AX-85261959	9.55
LG12	AX-85291104	10.1
LG12	AX-85358698	11.73
LG12	AX-85260041	13.28
LG12	AX-85407101	13.38
LG12	AX-85357010	13.84
LG12	AX-85253551	13.91
LG12	AX-85302200	13.91
LG12	AX-85303640	13.91
LG12	AX-85415972	14.07
LG12	AX-85444440	14.29
LG12	AX-85188873	14.36
LG12	AX-85335864	14.36
LG12	AX-85254615	14.43
LG12	AX-85258292	14.53
LG12	AX-85258774	14.53
LG12	AX-85280261	14.53
LG12	AX-85399553	14.58
LG12	AX-85258528	15.07
LG12	AX-85390477	15.08
LG12	AX-85200276	15.47
LG12	AX-85235667	15.47
LG12	AX-85249445	15.47
LG12	AX-85283762	15.47
LG12	AX-85342974	15.47
LG12	AX-85362777	15.47
LG12	AX-85927427	15.47
LG12	AX-85193697	15.62
LG12	AX-85418157	15.8
LG12	AX-85425264	16.1
LG12	AX-85248602	16.16
LG12	AX-85239602	16.27
LG12	AX-85332479	16.46
LG12	AX-85189692	16.61
LG12	AX-85330183	16.61
LG12	AX-85343772	16.61
LG12	AX-85373407	16.61
LG12	AX-85193620	16.71
LG12	AX-85338123	16.71
LG12	AX-85364565	16.73
LG12	AX-85209249	17.13
LG12	AX-85322364	17.13
LG12	AX-85388867	17.13
LG12	AX-85275750	17.23
LG12	AX-85416200	17.23
LG12	AX-85219517	17.29
LG12	AX-85325345	17.29
LG12	AX-86130566	17.29
LG12	AX-85208613	17.32
LG12	AX-85246131	17.57
LG12	AX-85290580	17.57
LG12	AX-85270022	17.83
LG12	AX-85325987	17.83
LG12	AX-85379111	17.83
LG12	AX-85395464	17.83
LG12	AX-85400649	17.83
LG12	AX-85407977	17.83
LG12	AX-85419494	17.83
LG12	AX-85439933	17.83
LG12	AX-86056411	17.83
LG12	AX-86084107	17.83
LG12	AX-85254241	18.32
LG12	AX-85352410	18.46
LG12	AX-85256714	18.96
LG12	AX-85273126	18.96
LG12	AX-85335515	18.96
LG12	AX-85408625	18.96
LG12	AX-86127955	18.96
LG12	AX-85228100	19.02
LG12	AX-85445117	19.02
LG12	AX-85192807	19.5
LG12	AX-85197590	19.5
LG12	AX-85203485	19.5
LG12	AX-85204243	19.5
LG12	AX-85228413	19.5
LG12	AX-85250821	19.5
LG12	AX-85256800	19.5
LG12	AX-85321757	19.5
LG12	AX-85365835	19.5
LG12	AX-85380832	19.5
LG12	AX-85406455	19.5
LG12	AX-85419542	19.5
LG12	AX-85426246	19.5
LG12	AX-85432967	19.5
LG12	AX-86049421	19.5
LG12	AX-85216841	19.51
LG12	AX-85223027	19.51
LG12	AX-85422443	19.51
LG12	AX-85435634	19.51
LG12	AX-85254868	19.98
LG12	AX-85934186	20.31
LG12	AX-85227247	20.66
LG12	AX-85237702	20.66
LG12	AX-85239479	20.66
LG12	AX-85263796	20.66
LG12	AX-85301305	20.66
LG12	AX-85336660	20.66
LG12	AX-85360780	20.66
LG12	AX-85396814	20.66
LG12	AX-85417975	20.66
LG12	AX-85978591	20.66
LG12	AX-86105990	20.66
LG12	AX-85226200	20.96
LG12	AX-85269519	20.98
LG12	AX-85281123	21.18
LG12	AX-85417772	21.18
LG12	AX-85247471	21.2
LG12	AX-85248497	21.2
LG12	AX-85423322	21.2
LG12	AX-85310989	21.53
LG12	AX-85261923	21.56
LG12	AX-85234591	21.67
LG12	AX-86035452	22.12
LG12	AX-85295815	22.14
LG12	AX-85435569	22.14
LG12	AX-85437167	22.14
LG12	AX-85398334	22.19
LG12	AX-85932130	22.23
LG12	AX-85221504	22.3
LG12	AX-85286593	22.3
LG12	AX-86135789	22.33
LG12	AX-85290231	22.42
LG12	AX-85341340	23.1
LG12	AX-85200481	23.34
LG12	AX-85419246	23.62
LG12	AX-85217885	24.04
LG12	AX-85317714	24.06
LG12	AX-85258797	24.12
LG12	AX-85370016	24.12
LG12	AX-85989172	24.12
LG12	AX-85201920	24.67
LG12	AX-85219451	24.67
LG12	AX-85313147	24.67
LG12	AX-85350274	24.67
LG12	AX-85363509	24.67
LG12	AX-85403681	24.67
LG12	AX-85404755	24.67
LG12	AX-85371081	25.18
LG12	AX-85195055	25.27
LG12	AX-85310076	25.71
LG12	AX-85324702	25.71
LG12	AX-85212851	25.79
LG12	AX-86087607	25.79
LG12	AX-85430619	26.18
LG12	AX-85215481	26.4
LG12	AX-85338463	26.4
LG12	AX-86006272	26.4
LG12	AX-85278311	26.47
LG12	AX-85985351	26.47
LG12	AX-85233115	26.63
LG12	AX-85347139	26.63
LG12	AX-85190996	26.96
LG12	AX-85213716	27.18
LG12	AX-85244285	27.18
LG12	AX-85245391	27.18
LG12	AX-85246423	27.18
LG12	AX-85261468	27.18
LG12	AX-85340319	27.18
LG12	AX-85391231	27.18
LG12	AX-85285305	27.52
LG12	AX-85396956	27.52
LG12	AX-85403470	27.52
LG12	AX-85406032	27.52
LG12	AX-86121750	27.64
LG12	AX-85233843	27.83
LG12	AX-85218874	27.86
LG12	AX-85432137	27.86
LG12	AX-86075980	27.86
LG12	AX-85232733	28.31
LG12	AX-85276110	28.31
LG12	AX-85389964	28.31
LG12	AX-86024412	28.31
LG12	AX-85259486	28.61
LG12	AX-85406251	28.61
LG12	AX-85194055	28.93
LG12	AX-85246596	28.93
LG12	AX-85339822	28.93
LG12	AX-85233318	29.76
LG12	AX-85299141	29.76
LG12	AX-85330072	29.76
LG12	AX-85358940	29.76
LG12	AX-85330349	30.71
LG12	AX-85259996	31.06
LG12	AX-85312779	31.06
LG12	AX-85235999	31.2
LG12	AX-85392277	31.28
LG12	AX-85210763	31.4
LG12	AX-85214196	31.4
LG12	AX-85256698	31.4
LG12	AX-85285189	31.4
LG12	AX-85290015	31.4
LG12	AX-85304328	31.4
LG12	AX-85348881	31.4
LG12	AX-85349950	31.4
LG12	AX-85397378	31.4
LG12	AX-85420961	31.4
LG12	AX-85273423	31.65
LG12	AX-85224798	31.7
LG12	AX-85231228	31.7
LG12	AX-85235342	31.7
LG12	AX-85248423	31.7
LG12	AX-85248559	31.7
LG12	AX-85299937	31.7
LG12	AX-85321883	31.7
LG12	AX-85366758	31.7
LG12	AX-85391661	31.7
LG12	AX-85412249	31.7
LG12	AX-85434470	31.7
LG12	AX-85437625	31.7
LG12	AX-86044886	31.7
LG12	AX-86069122	31.7
LG12	AX-86010943	31.81
LG12	AX-85290193	31.86
LG12	AX-85189484	31.93
LG12	AX-85191631	31.99
LG12	AX-85200651	31.99
LG12	AX-85203879	31.99
LG12	AX-85204288	31.99
LG12	AX-85208181	31.99
LG12	AX-85242840	31.99
LG12	AX-85251306	31.99
LG12	AX-85251724	31.99
LG12	AX-85270141	31.99
LG12	AX-85276943	31.99
LG12	AX-85286345	31.99
LG12	AX-85305210	31.99
LG12	AX-85313610	31.99
LG12	AX-85314638	31.99
LG12	AX-85340233	31.99
LG12	AX-85343722	31.99
LG12	AX-85346227	31.99
LG12	AX-85375191	31.99
LG12	AX-85377483	31.99
LG12	AX-85377593	31.99
LG12	AX-85411358	31.99
LG12	AX-85429663	31.99
LG12	AX-85429914	31.99
LG12	AX-85946628	31.99
LG12	AX-86085027	31.99
LG12	AX-86020261	32.03
LG12	AX-85190132	32.09
LG12	AX-85262517	32.1
LG12	AX-85411114	32.15
LG12	AX-85189232	32.18
LG12	AX-85319425	32.2
LG12	AX-85297712	32.32
LG12	AX-85372811	32.34
LG12	AX-85237812	32.41
LG12	AX-85410058	32.41
LG12	AX-86116081	32.41
LG12	AX-85204634	32.48
LG12	AX-85336845	32.48
LG12	AX-85331668	32.5
LG12	AX-85416540	32.56
LG12	AX-85251469	32.64
LG12	AX-85922697	32.64
LG12	AX-85205097	32.71
LG12	AX-85231788	32.71
LG12	AX-85245273	32.71
LG12	AX-85285053	32.71
LG12	AX-85291399	32.71
LG12	AX-85210745	32.72
LG12	AX-85351704	32.72
LG12	AX-86012858	32.72
LG12	AX-85269429	32.79
LG12	AX-85380718	32.79
LG12	AX-85194428	32.83
LG12	AX-85197971	32.83
LG12	AX-85223358	32.83
LG12	AX-85240822	32.83
LG12	AX-85267902	32.83
LG12	AX-85394115	32.83
LG12	AX-85436159	32.83
LG12	AX-85437959	32.83
LG12	AX-85257121	33.02
LG12	AX-85963850	33.13
LG12	AX-85215207	33.34
LG12	AX-85249217	33.34
LG12	AX-85310456	33.34
LG12	AX-85354963	33.34
LG12	AX-85388906	33.35
LG12	AX-85377569	33.42
LG12	AX-85211768	33.66
LG12	AX-85326240	33.72
LG12	AX-85193446	33.79
LG12	AX-85196268	33.79
LG12	AX-85213271	33.79
LG12	AX-85214728	33.79
LG12	AX-85226450	33.79
LG12	AX-85265143	33.79
LG12	AX-85288345	33.79
LG12	AX-85315513	33.79
LG12	AX-85318214	33.79
LG12	AX-85342825	33.79
LG12	AX-85371906	33.79
LG12	AX-85387230	33.79
LG12	AX-85402771	33.79
LG12	AX-85426059	33.79
LG12	AX-85949572	33.79
LG12	AX-86109677	33.79
LG12	AX-85439152	33.91
LG12	AX-85270460	34.15
LG12	AX-85393111	34.15
LG12	AX-85405940	34.33
LG12	AX-85214142	34.43
LG12	AX-85264096	34.43
LG12	AX-85283508	34.43
LG12	AX-85325460	34.43
LG12	AX-85333070	34.43
LG12	AX-85336843	34.43
LG12	AX-85337153	34.43
LG12	AX-85364357	34.43
LG12	AX-85390566	34.43
LG12	AX-85393529	34.43
LG12	AX-85394337	34.43
LG12	AX-85402294	34.43
LG12	AX-85402893	34.43
LG12	AX-85397321	34.58
LG12	AX-85201235	34.77
LG12	AX-85365248	34.77
LG12	AX-86054368	34.77
LG12	AX-85369304	34.94
LG12	AX-85349005	35.01
LG12	AX-85354172	35.36
LG12	AX-85385433	35.36
LG12	AX-85394840	35.36
LG12	AX-85353025	35.41
LG12	AX-86051689	35.57
LG12	AX-85215231	35.94
LG12	AX-85221244	35.94
LG12	AX-85248119	35.94
LG12	AX-85264314	35.94
LG12	AX-85357080	35.94
LG12	AX-85426121	35.94
LG12	AX-85342962	36.11
LG12	AX-85197787	36.12
LG12	AX-85209339	36.12
LG12	AX-85303880	36.12
LG12	AX-85400345	36.12
LG12	AX-85443169	36.12
LG12	AX-85346806	36.51
LG12	AX-85425791	36.54
LG12	AX-85205670	36.76
LG12	AX-85277122	36.76
LG12	AX-85277850	36.76
LG12	AX-86021383	36.76
LG12	AX-86079732	36.76
LG12	AX-85258434	36.79
LG12	AX-85285684	36.79
LG12	AX-85391611	36.79
LG12	AX-85399908	36.79
LG12	AX-86050529	36.79
LG12	AX-86126319	36.79
LG12	AX-85194074	37.27
LG12	AX-85226336	37.27
LG12	AX-85275527	37.27
LG12	AX-85308783	37.27
LG12	AX-85296541	37.66
LG12	AX-85308319	37.92
LG12	AX-85202144	38.04
LG12	AX-85319474	38.04
LG12	AX-85366034	38.04
LG12	AX-85374142	38.04
LG12	AX-85396470	38.04
LG12	AX-85419415	38.04
LG12	AX-86047230	38.04
LG12	AX-85428896	38.16
LG12	AX-85990174	38.32
LG12	AX-85283141	38.36
LG12	AX-85339382	38.36
LG12	AX-85382477	38.36
LG12	AX-85387647	38.36
LG12	AX-86014920	38.36
LG12	AX-85393788	38.59
LG12	AX-85208729	38.62
LG12	AX-85195446	38.93
LG12	AX-85200325	39.1
LG12	AX-85206716	39.42
LG12	AX-85210712	39.46
LG12	AX-85295383	39.52
LG12	AX-85352548	39.52
LG12	AX-85239050	39.69
LG12	AX-85251584	39.69
LG12	AX-85306828	39.69
LG12	AX-85389997	39.69
LG12	AX-85435625	39.69
LG12	AX-86129707	39.81
LG12	AX-85396884	40
LG12	AX-86024552	40.12
LG12	AX-85289840	40.23
LG12	AX-85381190	40.48
LG12	AX-85412758	40.64
LG12	AX-85993736	40.64
LG12	AX-85239600	41.35
LG12	AX-85247624	41.35
LG12	AX-85413324	41.35
LG12	AX-85370959	41.47
LG12	AX-85399431	41.67
LG12	AX-85202584	41.92
LG12	AX-85282675	41.92
LG12	AX-86033502	41.92
LG12	AX-85415725	42.33
LG12	AX-85327142	42.82
LG12	AX-85416296	42.82
LG12	AX-86104171	42.82
LG12	AX-85381845	42.99
LG12	AX-85393879	42.99
LG12	AX-85413546	42.99
LG12	AX-85334828	43.27
LG12	AX-85286867	43.63
LG12	AX-85299492	43.94
LG12	AX-85305986	43.94
LG12	AX-85330206	43.94
LG12	AX-85406683	43.94
LG12	AX-85206055	44.3
LG12	AX-85210400	44.3
LG12	AX-85288106	44.3
LG12	AX-85338880	44.3
LG12	AX-85344271	44.3
LG12	AX-85933507	44.3
LG12	AX-85991715	44.3
LG12	AX-85323838	44.49
LG12	AX-85207443	44.7
LG12	AX-85381424	45.03
LG12	AX-86030399	45.03
LG12	AX-85300784	45.69
LG12	AX-85212381	46.13
LG12	AX-85375094	46.13
LG12	AX-85931217	46.24
LG12	AX-85977240	46.27
LG12	AX-85193850	46.44
LG12	AX-85347053	46.71
LG12	AX-85278388	46.83
LG12	AX-85416746	46.83
LG12	AX-86097524	46.91
LG12	AX-85410154	47.15
LG12	AX-85330289	47.33
LG12	AX-85189091	47.55
LG12	AX-85341012	47.55
LG12	AX-85208815	47.91
LG12	AX-85211144	47.91
LG12	AX-85240075	47.91
[truncated: 13,150 more rows]
