# Supplementary material for: Construction of a high-density, high-resolution genetic map and its integration with BAC-based physical map in channel catfish
Source: DNA Res. 2014 Nov 26;22(1):39–52. doi: 10.1093/dnares/dsu038 (PMC4379976; doi:10.1093/dnares/dsu038)
Supplement: Supplementary Data [file supp_dsu038_dsu038supp_data2.xlsx]

## Sheet: additional_file_2
Table S2: Detailed information regarding integration of linkage map and physical map including estimated physical contig sizes, corresponding linkage groups, and genetic map positions of microsatellite markers and SNP markers
Contig	size(kb)	Number of clones	microsatellite marker ID	SNP marker ID	Map position	mapped map type
1	321.328	29	AUBES2735	AX-85200615	40.06	female
1	321.328	29		AX-85202990	79.75	abab
1	321.328	29		AX-85249234	40.06	female
1	321.328	29		AX-85266860	40.06	female
2	402.506	37		AX-85197037	51.06	female
2	402.506	37	AUBES2570	AX-85230365	41.74	male
2	402.506	37		AX-85415025	63.61	male
2	402.506	37		AX-85949344	106.94	male
2	402.506	37		AX-86051188	67.14	male
2	402.506	37		AX-86157205	67.44	male
3	397.432	31		AX-85215973	26.76	male
3	397.432	31		AX-85229959	28.2	abab
3	397.432	31	AUBES1740	AX-85231021	138.54	female
3	397.432	31		AX-85244714	26.01	abab
3	397.432	31		AX-85269672	34.27	male
3	397.432	31		AX-85303922	137.02	female
3	397.432	31		AX-85321031	136.08	female
3	397.432	31		AX-85362399	38.51	male
3	397.432	31		AX-85382013	28.98	abab
3	397.432	31		AX-85420366	29.62	male
3	397.432	31		AX-85949491	33.84	abab
3	397.432	31		AX-85999412	34.08	male
3	397.432	31		AX-86003482	137.02	female
4	348.387	18	AUBES2397	AX-85197229	71.85	female
4	348.387	18		AX-85357776	67.46	female
4	348.387	18		AX-86115374	57.7	abab
5	417.726	38	AUBES3068	AX-85218628	61.08	abab
5	417.726	38	AUBES2578	AX-85228915	28.79	male
5	417.726	38		AX-85235341	61.08	abab
5	417.726	38		AX-85286085	72.21	abab
5	417.726	38		AX-85326569	90.55	female
5	417.726	38		AX-85333608	71.9	abab
5	417.726	38		AX-85409518	60.99	abab
6	632.509	44	AUBES3353	AX-85196468	77.85	female
6	632.509	44	AUBES3219	AX-85196830	62.19	abab
6	632.509	44	AUBES3190	AX-85202734	62.52	abab
6	632.509	44		AX-85226583	62.77	abab
6	632.509	44		AX-85266367	62.52	abab
6	632.509	44		AX-85272039	62.52	abab
6	632.509	44		AX-85314153	78.73	female
6	632.509	44		AX-85399493	62.52	abab
6	632.509	44		AX-85428242	62.57	abab
6	632.509	44		AX-85986999	55.6	male
6	632.509	44		AX-86142356	62.75	abab
7	321.328	19		AX-85232402	30.58	female
7	321.328	19		AX-85274419	94.35	abab
7	321.328	19		AX-85341713	86.69	abab
7	321.328	19		AX-85363071	33.01	female
7	321.328	19		AX-85385513	32.78	female
7	321.328	19		AX-85421087	71.12	male
8	279.048	20	AUBES2729	AX-85280672	70.83	female
8	279.048	20		AX-85408336	71.08	abab
8	279.048	20		AX-86068202	83.21	female
9	2005.76	364	AUBES3744	AX-85188988	80.06	female
9	2005.76	364	AUBES3733	AX-85195052	63.45	abab
9	2005.76	364	AUBES3703	AX-85195548	73.27	abab
9	2005.76	364	AUBES3379	AX-85199666	73.38	abab
9	2005.76	364	AUBES3232	AX-85204774	46.28	abab
9	2005.76	364		AX-85210436	58.8	abab
9	2005.76	364	AUBES3231	AX-85212970	8.78	abab
9	2005.76	364	AUBES3171	AX-85214405	22.21	abab
9	2005.76	364	AUBES3112	AX-85224105	6.76	male
9	2005.76	364	AUBES2639	AX-85228246	73.35	abab
9	2005.76	364	AUBES2375	AX-85233662	68.91	abab
9	2005.76	364	AUBES2257	AX-85235155	80.06	female
9	2005.76	364	AUBES2117	AX-85235671	49.8	female
9	2005.76	364		AX-85240563	69.64	abab
9	2005.76	364		AX-85247128	89.31	female
9	2005.76	364		AX-85250967	107.07	abab
9	2005.76	364		AX-85251899	64.05	abab
9	2005.76	364		AX-85253409	126.03	abab
9	2005.76	364		AX-85254337	80.67	abab
9	2005.76	364		AX-85255620	75.99	male
9	2005.76	364		AX-85256543	29.6	male
9	2005.76	364		AX-85263617	17.05	abab
9	2005.76	364		AX-85269446	63.45	abab
9	2005.76	364		AX-85279191	90.31	female
9	2005.76	364		AX-85280265	58.8	abab
9	2005.76	364		AX-85282227	57.82	abab
9	2005.76	364		AX-85284956	61	male
9	2005.76	364		AX-85291217	88.68	female
9	2005.76	364		AX-85323145	65.27	abab
9	2005.76	364		AX-85345982	90.57	female
9	2005.76	364		AX-85364702	29.41	male
9	2005.76	364		AX-85366103	178.1	female
9	2005.76	364		AX-85383502	73.47	abab
9	2005.76	364		AX-85388173	73.47	abab
9	2005.76	364		AX-85393592	56.94	abab
9	2005.76	364		AX-85407014	54.59	male
9	2005.76	364		AX-85409907	73.83	abab
9	2005.76	364		AX-85416513	13.98	abab
9	2005.76	364		AX-85431967	80.67	abab
9	2005.76	364		AX-85434669	65.74	abab
9	2005.76	364		AX-85435787	83.72	abab
9	2005.76	364		AX-86064460	56.67	abab
9	2005.76	364		AX-86079392	80.43	female
9	2005.76	364		AX-86106565	19.67	male
10	372.064	17		AX-85327671	72.33	female
10	372.064	17		AX-85399490	51.75	abab
10	372.064	17		AX-85434312	52.35	abab
11	311.181	20		AX-85250097	87.95	female
11	311.181	20		AX-85317505	87.72	female
11	311.181	20		AX-86054154	70.52	abab
12	456.624	32	AUBES2736	AX-85205906	23.43	abab
12	456.624	32		AX-85219003	22.76	abab
12	456.624	32		AX-85241953	21.65	abab
12	456.624	32		AX-85286854	12.6	male
12	456.624	32		AX-85288924	22.29	abab
12	456.624	32		AX-85293955	94.98	female
12	456.624	32		AX-85316734	92.9	female
12	456.624	32		AX-85378042	22.29	abab
12	456.624	32		AX-85383257	22.81	abab
12	456.624	32		AX-85402989	20.93	abab
12	456.624	32		AX-86037484	26.17	abab
12	456.624	32		AX-86136029	22.69	abab
13	585.155	47	AUBES2604	AX-85237430	60.63	male
13	585.155	47	AUBES3085	AX-85254498	84.96	female
14	404.197	22	AUBES3238	AX-85205905	55.98	abab
14	404.197	22	AUBES2676	AX-85234545	86.33	female
14	404.197	22		AX-86016869	47.2	male
15	539.493	35		AX-85201235	71.3	female
15	539.493	35		AX-85208920	45.67	abab
15	539.493	35		AX-85211567	47.09	abab
15	539.493	35		AX-85220540	5.75	male
15	539.493	35	AUBES3054	AX-85246092	76.02	female
15	539.493	35	AUBES2559	AX-85252704	83.17	female
15	539.493	35		AX-85255728	49.69	abab
15	539.493	35		AX-85269673	77.34	abab
15	539.493	35		AX-85290058	5.75	male
15	539.493	35		AX-85307930	78.77	abab
15	539.493	35		AX-85420211	75.66	abab
15	539.493	35		AX-85922254	75.49	abab
15	539.493	35		AX-86138992	47.81	abab
16	544.566	32	AUBES3505	AX-85218076	72.9	abab
16	544.566	32		AX-85233064	72.6	abab
16	544.566	32		AX-85241687	58.71	female
16	544.566	32		AX-85425910	74.01	abab
17	542.875	24	AUBES2703	AX-85404925	55.4	abab
17	542.875	24		AX-85964423	56.16	male
17	542.875	24		AX-86129310	67.14	male
18	306.107	19	AUBES3785	AX-85235489	23.37	male
18	306.107	19		AX-85386807	84.7	female
19	431.256	32	AUBES2737	AX-85259363	64.09	abab
19	431.256	32		AX-85266985	105.7	female
19	431.256	32		AX-85273098	67.91	abab
19	431.256	32		AX-85275239	50.01	male
19	431.256	32		AX-85403578	43.87	male
19	431.256	32		AX-85428851	64.09	abab
19	431.256	32		AX-86134285	8.98	abab
20	693.392	45		AX-85192064	83.06	male
20	693.392	45		AX-85198932	38.82	abab
20	693.392	45	AUBES2601	AX-85210095	123.11	female
20	693.392	45	AUBES1859	AX-85213804	58.69	male
20	693.392	45		AX-85222287	58.69	male
20	693.392	45		AX-85240627	78.54	female
20	693.392	45		AX-85254082	55.78	male
20	693.392	45		AX-85275011	55.78	male
20	693.392	45		AX-85277817	38.17	abab
20	693.392	45		AX-85282813	92.18	abab
20	693.392	45		AX-85349661	91.22	abab
20	693.392	45		AX-85351657	37.8	abab
20	693.392	45		AX-85355101	38.04	abab
20	693.392	45		AX-85357901	38.11	abab
20	693.392	45		AX-85399825	58.69	male
20	693.392	45		AX-85440419	79.09	female
20	693.392	45		AX-86111971	59.35	male
21	290.886	20		AX-85193153	110.49	female
21	290.886	20	AUBES3028	AX-85223052	52.7	male
21	290.886	20		AX-85265593	109.26	female
21	290.886	20		AX-85269188	31.32	abab
21	290.886	20		AX-85285149	38.74	abab
21	290.886	20		AX-85301462	35.69	abab
21	290.886	20		AX-85302143	31.12	abab
21	290.886	20		AX-85316677	105.67	female
21	290.886	20		AX-85319547	31.12	abab
21	290.886	20		AX-85327545	38.6	abab
21	290.886	20		AX-85333127	35.39	abab
21	290.886	20		AX-85427023	31.19	abab
21	290.886	20		AX-85965483	112.77	female
21	290.886	20		AX-85970742	29.11	abab
21	290.886	20		AX-85986334	110.48	female
21	290.886	20		AX-86036975	107.62	female
21	290.886	20		AX-86112136	29.91	abab
22	290.886	14		AX-85193616	25.16	male
22	290.886	14	AUBES4894	AX-85211560	61.15	abab
22	290.886	14		AX-85225773	86.36	female
22	290.886	14		AX-85242850	61.57	abab
22	290.886	14		AX-85383768	86.79	female
22	290.886	14		AX-86031236	85.48	female
23	307.798	11		AX-85374700	114.28	female
23	307.798	11		AX-85378956	80.13	female
23	307.798	11		AX-86094436	34.5	male
24	304.416	14	AUBES4896	AX-85218463	47.74	abab
24	304.416	14		AX-85242579	56.01	abab
24	304.416	14		AX-85324253	122.92	female
24	304.416	14		AX-85351011	47.03	abab
24	304.416	14		AX-85353364	46.97	abab
24	304.416	14		AX-86157581	52.9	male
25	490.448	26		AX-85221683	71.77	male
25	490.448	26		AX-85305084	120.25	female
25	490.448	26		AX-85305587	32.73	abab
25	490.448	26		AX-85332898	62.58	male
25	490.448	26		AX-85364247	68.36	male
25	490.448	26		AX-85400457	110.78	female
25	490.448	26		AX-85425373	40.12	abab
25	490.448	26		AX-85427482	33.89	abab
25	490.448	26		AX-85429185	36.88	abab
25	490.448	26		AX-86131847	72.16	male
26	412.653	18	AUBES2641	AX-85207724	56.19	abab
26	412.653	18		AX-85287528	50.81	male
26	412.653	18		AX-85336586	56.19	abab
26	412.653	18		AX-85338566	59.72	abab
26	412.653	18		AX-85376007	57.34	abab
26	412.653	18		AX-85397845	51.04	male
26	412.653	18		AX-86155506	58.94	abab
26	412.653	18		AX-86157855	48.06	male
27	429.565	37		AX-85209204	22.86	abab
27	429.565	37	AUBES2277	AX-85224798	31.7	male
27	429.565	37		AX-85233318	29.76	male
27	429.565	37		AX-85236164	37.09	female
27	429.565	37		AX-85263883	33.94	female
27	429.565	37		AX-85264517	37.25	female
27	429.565	37		AX-85276645	23.62	abab
27	429.565	37		AX-85287922	23.41	abab
27	429.565	37		AX-85309206	35.68	female
27	429.565	37		AX-85315797	23.24	abab
27	429.565	37		AX-85328003	22.95	abab
27	429.565	37		AX-85338779	22.83	abab
27	429.565	37		AX-85342342	23.82	abab
27	429.565	37		AX-85386586	22.57	abab
27	429.565	37		AX-85392531	22.57	abab
27	429.565	37		AX-85413402	36.18	female
27	429.565	37		AX-86073008	23.37	abab
28	473.536	33	AUBES3507	AX-85201312	61.83	male
28	473.536	33	AUBES3506	AX-85212173	45.07	abab
28	473.536	33		AX-85214810	62.51	male
28	473.536	33		AX-85231030	45.07	abab
28	473.536	33		AX-85237271	217.83	female
28	473.536	33		AX-85242985	45.07	abab
28	473.536	33		AX-85268600	42.46	abab
28	473.536	33		AX-85270366	42.46	abab
28	473.536	33		AX-85286573	44.44	abab
28	473.536	33		AX-85296873	43.46	abab
28	473.536	33		AX-85330907	45.07	abab
28	473.536	33		AX-85405736	44.01	abab
28	473.536	33		AX-85944941	71.78	female
28	473.536	33		AX-86018376	62.51	male
29	847.291	48	AUBES3359	AX-85266985	105.7	female
29	847.291	48	AUBES3192	AX-85319920	114.87	female
29	847.291	48	AUBES2606	AX-85396406	111.81	female
29	847.291	48		AX-85421165	146.21	female
29	847.291	48		AX-85428851	64.09	abab
29	847.291	48		AX-86134285	8.98	abab
32	554.714	36	AUBES3060	AX-85220540	5.75	male
32	554.714	36		AX-85269673	77.34	abab
32	554.714	36		AX-85290058	5.75	male
32	554.714	36		AX-85307930	78.77	abab
32	554.714	36		AX-85420211	75.66	abab
32	554.714	36		AX-85922254	75.49	abab
33	395.741	20	AUBES2731	AX-85255745	61.14	female
33	395.741	20		AX-85374082	61.72	female
34	490.448	39	AUBES2582
34	490.448	39	AUBES3728	AX-85209263	63.05	male
34	490.448	39	AUBES3072	AX-85354645	66.25	male
35	417.726	20		AX-85300090	58.38	male
36	525.963	26	AUBES2538	AX-85222529	108.52	female
36	525.963	26	AUBES2977	AX-85239918	109.39	female
36	525.963	26	AUBES2678	AX-85246316	46.06	abab
36	525.963	26		AX-85272089	35	abab
36	525.963	26		AX-85299129	43.18	abab
36	525.963	26		AX-85330575	47.13	abab
36	525.963	26		AX-85332359	38.62	abab
36	525.963	26		AX-85366897	45.08	abab
36	525.963	26		AX-85376807	39.4	abab
36	525.963	26		AX-85388297	114.12	female
36	525.963	26		AX-85389543	38.62	abab
36	525.963	26		AX-85390712	40.7	abab
36	525.963	26		AX-85414131	45.05	abab
36	525.963	26		AX-85417288	109.54	female
36	525.963	26		AX-85982760	37.39	abab
36	525.963	26		AX-86061277	42.18	abab
37	571.626	61	AUBES3225	AX-85188595	89.17	abab
37	571.626	61	AUBES2623	AX-85207039	67.51	male
37	571.626	61	AUBES1867	AX-85298607	26.73	abab
37	571.626	61		AX-85349492	87.67	abab
37	571.626	61	AUBES1185	AX-85374857	33.2	male
37	571.626	61		AX-85421478	60.88	female
37	571.626	61		AX-86053980	30.62	abab
38	701.848	42
38	701.848	42	AUBES3348	AX-85241024	59.41	male
38	701.848	42	AUBES2978	AX-85260695	62.49	abab
38	701.848	42	AUBES2594	AX-85262784	78.24	female
38	701.848	42	AUBES1876	AX-85268735	61.99	abab
38	701.848	42		AX-85277699	62.19	abab
38	701.848	42		AX-85314153	78.73	female
38	701.848	42		AX-85379116	77.85	female
38	701.848	42		AX-85399493	62.52	abab
38	701.848	42		AX-85428242	62.57	abab
38	701.848	42		AX-86142356	62.75	abab
39	750.893	58	AUBES2619	AX-85210098	65.74	abab
39	750.893	58	AUBES3156	AX-85235007	67.49	abab
39	750.893	58	AUBES1968	AX-85237470	64.34	abab
39	750.893	58		AX-85320543	67.53	female
39	750.893	58		AX-85353902	64.86	abab
39	750.893	58		AX-85364704	66.02	male
39	750.893	58		AX-85422827	63.51	female
39	750.893	58		AX-86147415	63.85	female
40	671.406	51	AUBES1847
40	671.406	51	AUBES3091
41	502.286	27
41	502.286	27	AUBES3242	AX-85226748	123.75	female
41	502.286	27	AUBES2979	AX-85273198	91.5	abab
41	502.286	27		AX-85296140	94.71	abab
41	502.286	27		AX-85353171	125.02	female
41	502.286	27		AX-85370323	49.62	male
41	502.286	27		AX-85386645	94.99	abab
41	502.286	27		AX-85392388	64	male
41	502.286	27		AX-85401188	123.99	female
41	502.286	27		AX-85405741	93.26	abab
41	502.286	27		AX-85420250	93.28	abab
41	502.286	27		AX-85435053	124.46	female
41	502.286	27		AX-85438401	124.46	female
41	502.286	27	AUBES2859	AX-85998767	91.5	abab
41	502.286	27		AX-86086654	56.36	male
41	502.286	27		AX-86141770	91.56	abab
42	1038.4	79	AUBES3166	AX-85190291	64.31	abab
42	1038.4	79	AUBES3108	AX-85210111	94.68	female
42	1038.4	79	AUBES2634	AX-85281129	63.29	abab
42	1038.4	79	AUBES1924	AX-85969153	83.01	female
43	556.405	31	AUBES1569	AX-85200852	47.68	abab
43	556.405	31		AX-85224113	70.21	male
43	556.405	31		AX-85229219	32.32	female
43	556.405	31		AX-85241147	87.89	abab
43	556.405	31		AX-85260410	70.21	male
43	556.405	31		AX-85263805	28.14	female
43	556.405	31		AX-85265782	87.47	abab
43	556.405	31		AX-85270945	28.58	female
43	556.405	31		AX-85274419	94.35	abab
43	556.405	31		AX-85280674	87.51	abab
43	556.405	31		AX-85341713	86.69	abab
43	556.405	31		AX-85363071	33.01	female
43	556.405	31		AX-85385513	32.78	female
43	556.405	31		AX-85421087	71.12	male
44	316.254	28		AX-85237430	60.63	male
44	316.254	28		AX-85274785	68.61	abab
45	1119.57	77
45	1119.57	77
45	1119.57	77	AUBES2632	AX-85216796	68.73	female
45	1119.57	77		AX-85235801	63.63	female
45	1119.57	77		AX-85245285	52.93	abab
45	1119.57	77		AX-85246006	63.4	female
45	1119.57	77		AX-85255047	116.6	female
45	1119.57	77		AX-85270217	55.37	male
45	1119.57	77		AX-85278027	63.48	female
45	1119.57	77		AX-85292076	63.4	female
45	1119.57	77		AX-85317260	53.62	abab
45	1119.57	77		AX-85434017	50.68	male
45	1119.57	77		AX-85442547	55.37	male
45	1119.57	77		AX-85976030	54.17	abab
45	1119.57	77		AX-85995472	63.27	female
46	334.858	21	AUBES1852	AX-85221601	93.74	female
46	334.858	21		AX-85270965	72.23	abab
47	314.563	15
47	314.563	15		AX-85218960	28.72	male
47	314.563	15		AX-85230014	38.12	female
47	314.563	15	AUBES3278	AX-85258700	33.08	female
47	314.563	15		AX-85260870	28.88	abab
47	314.563	15		AX-85264352	28.81	male
47	314.563	15		AX-85273342	27.38	abab
47	314.563	15		AX-85338189	28.29	male
47	314.563	15		AX-85339297	32.86	abab
47	314.563	15		AX-85375248	26.8	abab
47	314.563	15		AX-86022589	29.47	abab
47	314.563	15		AX-86081202	35.73	female
47	314.563	15		AX-86092336	35.28	female
47	314.563	15		AX-86132931	29.47	abab
48	268.901	19	AUBES2523	AX-85421478	60.88	female
49	294.269	17		AX-85375749	114.37	abab
49	294.269	17		AX-85423443	67.4	abab
49	294.269	17		AX-85429640	67.4	abab
50	1048.54	72	AUBES3375	AX-85245279	32.87	abab
50	1048.54	72	AUBES3374	AX-85252699	31.75	abab
50	1048.54	72		AX-85284372	32.63	abab
50	1048.54	72		AX-85322061	33.53	abab
50	1048.54	72		AX-85346852	111.92	female
50	1048.54	72		AX-85348985	32.67	abab
50	1048.54	72		AX-85359201	47.64	male
50	1048.54	72		AX-85363120	29.3	abab
50	1048.54	72		AX-85370687	82.94	female
50	1048.54	72		AX-85386721	81.7	female
50	1048.54	72		AX-85402167	33.78	abab
50	1048.54	72	AUBES3200	AX-85984191	30.66	abab
50	1048.54	72		AX-86016869	47.2	male
50	1048.54	72		AX-86100349	32.88	abab
51	233.386	19	AUBES1754	AX-85193151	54.37	male
51	233.386	19		AX-85212771	68.04	female
51	233.386	19		AX-86048033	63.52	male
52	361.917	21
52	361.917	21		AX-85214966	65.12	male
52	361.917	21		AX-85229887	65.55	abab
52	361.917	21		AX-85240717	65.72	abab
52	361.917	21		AX-85250384	65.72	abab
52	361.917	21		AX-85251419	64.85	female
52	361.917	21		AX-85275236	65.98	abab
52	361.917	21		AX-85296410	65.2	female
52	361.917	21		AX-85311204	66.7	abab
52	361.917	21		AX-85362699	65.98	abab
52	361.917	21		AX-85377472	65.12	male
52	361.917	21		AX-85397132	66.97	abab
52	361.917	21		AX-85942190	65.17	male
52	361.917	21		AX-86136278	66.73	abab
53	399.123	21		AX-85199999	49.14	male
53	399.123	21		AX-85251813	70.9	female
53	399.123	21		AX-85253274	67.96	abab
53	399.123	21		AX-85277963	65.65	male
53	399.123	21		AX-85313233	55.37	male
53	399.123	21		AX-85353547	67.71	abab
53	399.123	21		AX-85430199	69.05	abab
53	399.123	21		AX-85430730	48.57	male
53	399.123	21		AX-85435194	66.66	abab
53	399.123	21		AX-85438803	69.08	abab
53	399.123	21		AX-86121666	69.45	female
54	363.608	13	AUBES4897	AX-85245497	76.91	female
54	363.608	13		AX-85256536	71.56	abab
54	363.608	13		AX-85370479	70.68	abab
54	363.608	13		AX-85378578	76.91	female
54	363.608	13		AX-85386244	72.17	abab
54	363.608	13		AX-85399247	76.06	female
55	613.906	40	AUBES3183	AX-85211571	18.34	female
55	613.906	40	AUBES3214	AX-85235511	22.31	female
55	613.906	40		AX-85394488	18.94	abab
55	613.906	40		AX-85436179	23.11	female
56	388.976	16		AX-85196456	69.17	female
56	388.976	16		AX-85201235	71.3	female
56	388.976	16		AX-85208920	45.67	abab
56	388.976	16		AX-85211567	47.09	abab
56	388.976	16		AX-85236405	44.2	abab
56	388.976	16		AX-85270460	34.15	male
56	388.976	16		AX-85278861	44.23	abab
56	388.976	16		AX-86138992	47.81	abab
57	245.224	13	AUBES3471	AX-85253819	100.68	abab
57	245.224	13		AX-85263553	100.65	abab
58	630.818	40
58	630.818	40	AUBES3213	AX-85191822	124.04	female
58	630.818	40		AX-85242579	56.01	abab
58	630.818	40		AX-85324253	122.92	female
58	630.818	40		AX-85351011	47.03	abab
58	630.818	40		AX-85353364	46.97	abab
58	630.818	40		AX-85364475	38.45	abab
58	630.818	40		AX-85434594	62.2	abab
58	630.818	40		AX-86157581	52.9	male
59	1070.53	99	AUBES3734	AX-85188851	66.36	male
59	1070.53	99	AUBES3678	AX-85213777	66.35	male
59	1070.53	99	AUBES3169	AX-85216415	66.26	male
59	1070.53	99	AUBES3110	AX-85218642	69.05	abab
59	1070.53	99	AUBES2637	AX-85248534	65.85	male
59	1070.53	99		AX-85249669	83.86	abab
59	1070.53	99		AX-85261617	34.79	female
59	1070.53	99		AX-85270711	65.85	male
59	1070.53	99		AX-85279829	66.11	male
59	1070.53	99		AX-85291509	88.91	abab
59	1070.53	99		AX-85350784	89.55	abab
59	1070.53	99		AX-85364175	89.96	abab
59	1070.53	99		AX-85385443	81.91	abab
60	688.318	32	AUBES3726
60	688.318	32	AUBES2740
61	336.549	19		AX-85198036	45.27	abab
61	336.549	19		AX-85216029	45.18	abab
61	336.549	19		AX-85244710	44.44	abab
61	336.549	19		AX-85273678	45.33	abab
61	336.549	19		AX-85353960	68.12	female
61	336.549	19		AX-85360026	44.44	abab
61	336.549	19		AX-85400106	45.27	abab
61	336.549	19		AX-85417754	70.37	female
61	336.549	19		AX-85437565	44.44	abab
61	336.549	19		AX-85958667	45.84	abab
62	317.946	17
62	317.946	17	AUBES1781	AX-85214197	78.69	abab
62	317.946	17		AX-85249243	98.99	female
62	317.946	17		AX-85265897	72.17	male
63	189.414	16	AUBES2932	AX-85218676	98.45	abab
64	306.107	18		AX-85249994	85.3	female
64	306.107	18	AUBES2642	AX-85275517	75.2	abab
64	306.107	18		AX-85311193	71.88	abab
64	306.107	18		AX-85340623	83.63	female
64	306.107	18		AX-85406099	84.26	female
64	306.107	18		AX-85430977	74.14	abab
64	306.107	18		AX-86066202	86.02	female
64	306.107	18		AX-86087652	74.14	abab
64	306.107	18		AX-86136675	84.03	female
65	493.83	33		AX-85195518	111.82	abab
65	493.83	33		AX-85203906	60.46	abab
65	493.83	33		AX-85236570	100.48	female
65	493.83	33		AX-85255182	59.67	abab
65	493.83	33		AX-85258699	99.3	female
65	493.83	33		AX-85266235	98.55	female
65	493.83	33		AX-85270964	60.57	abab
65	493.83	33		AX-85298197	56.54	male
65	493.83	33		AX-85335540	99.86	female
65	493.83	33		AX-85362112	60.52	abab
65	493.83	33		AX-85366911	58.64	male
65	493.83	33		AX-85440980	100.06	female
65	493.83	33		AX-85928563	60.65	abab
65	493.83	33		AX-85936575	99.3	female
65	493.83	33		AX-85959436	60.07	abab
65	493.83	33		AX-85971459	60.63	abab
65	493.83	33		AX-86134365	60.63	abab
66	297.651	20	AUBES3038	AX-85282922	60.85	female
67	385.594	19		AX-85199174	3.37	abab
67	385.594	19		AX-85267635	3.38	male
67	385.594	19		AX-85285359	3.37	abab
67	385.594	19		AX-85362214	3.04	male
67	385.594	19		AX-85393746	3.37	abab
68	668.024	45	AUBES3082	AX-85245712	58.58	abab
68	668.024	45	AUBES2600	AX-85246409	56.69	abab
69	392.358	32		AX-85206818	49.21	abab
69	392.358	32		AX-85211278	108.33	male
70	412.653	26		AX-85217171	50.66	male
70	412.653	26		AX-85242070	76.07	female
70	412.653	26	AUBES3243	AX-85248101	80.65	female
70	412.653	26		AX-85263573	80.23	female
70	412.653	26		AX-85270387	80.23	female
70	412.653	26		AX-85273569	77.8	female
70	412.653	26		AX-85279198	62.21	abab
70	412.653	26		AX-85282532	61.63	abab
70	412.653	26		AX-85291331	63.48	abab
70	412.653	26		AX-85306878	79.03	female
70	412.653	26		AX-85313301	63.48	abab
70	412.653	26		AX-85316714	62.24	abab
70	412.653	26		AX-85336174	78.85	female
70	412.653	26		AX-85374854	61.37	abab
70	412.653	26		AX-85391096	62.29	abab
70	412.653	26		AX-85419677	62.14	abab
70	412.653	26		AX-85426798	80.65	female
70	412.653	26		AX-85438358	79.34	female
70	412.653	26		AX-86066504	80.1	female
70	412.653	26		AX-86071568	63.48	abab
71	468.462	24	AUBES3858	AX-85272999	47.85	male
71	468.462	24		AX-85420491	55.71	abab
71	468.462	24		AX-85434299	56.98	abab
72	1337.74	71	AUBES3716	AX-85191346	17.53	abab
72	1337.74	71	AUBES3713	AX-85193463	32.66	female
72	1337.74	71	AUBES3653	AX-85204141	76.91	male
72	1337.74	71	AUBES3373	AX-85209272	22.57	female
72	1337.74	71	AUBES3230	AX-85218462	20.99	abab
72	1337.74	71	AUBES3229	AX-85254642	22.63	abab
72	1337.74	71	AUBES3199	AX-85256137	17.18	abab
72	1337.74	71	AUBES2379	AX-85265148	40.79	female
72	1337.74	71		AX-85266735	34.66	female
72	1337.74	71		AX-85268142	24.9	female
72	1337.74	71		AX-85272714	18.77	abab
72	1337.74	71		AX-85274737	129.38	female
72	1337.74	71		AX-85275449	76.39	male
72	1337.74	71		AX-85275495	18.34	abab
72	1337.74	71		AX-85275893	30.41	female
72	1337.74	71		AX-85275998	24.73	abab
72	1337.74	71		AX-85297153	75.99	male
72	1337.74	71		AX-85332904	20.27	female
72	1337.74	71		AX-85351818	98.19	abab
72	1337.74	71		AX-85358479	86.43	male
72	1337.74	71		AX-85362354	75.48	male
72	1337.74	71		AX-85382994	22	female
72	1337.74	71		AX-85419180	76.91	male
72	1337.74	71		AX-86052633	22.06	abab
72	1337.74	71		AX-86098962	30.37	female
72	1337.74	71		AX-86134704	76.91	male
73	488.757	28
73	488.757	28		AX-85207485	71.65	abab
73	488.757	28		AX-85213796	72.09	abab
73	488.757	28		AX-85268251	71.45	abab
73	488.757	28		AX-85331757	71.51	abab
73	488.757	28		AX-85346724	71.51	abab
73	488.757	28		AX-85433913	65.74	abab
74	899.718	62
74	899.718	62
74	899.718	62
74	899.718	62	AUBES3159	AX-85193759	76.7	female
74	899.718	62		AX-85210012	30.59	abab
74	899.718	62	AUBES3102	AX-85210713	78.08	female
74	899.718	62		AX-85215073	15.34	male
74	899.718	62	AUBES2625	AX-85222896	31.01	abab
74	899.718	62		AX-85226749	79.29	female
74	899.718	62		AX-85232085	80.76	female
74	899.718	62		AX-85234642	38.38	abab
74	899.718	62		AX-85252277	30.75	abab
74	899.718	62		AX-85257608	31.5	abab
74	899.718	62		AX-85265659	31.5	abab
74	899.718	62		AX-85265891	15.34	male
74	899.718	62		AX-85305519	78.76	female
74	899.718	62		AX-85312352	14.7	male
74	899.718	62		AX-85343611	76.7	female
74	899.718	62		AX-85359381	76.7	female
74	899.718	62		AX-85419854	81.65	female
74	899.718	62		AX-85443320	78.9	female
74	899.718	62		AX-85955368	78.08	female
74	899.718	62		AX-86148706	14.02	male
75	439.712	17		AX-85210974	51.01	female
75	439.712	17		AX-85212208	48.25	female
75	439.712	17		AX-85216030	51.99	female
75	439.712	17		AX-85247927	94.08	abab
75	439.712	17		AX-85288251	48.47	female
75	439.712	17		AX-86095800	33.93	male
76	463.389	26	AUBES2861
76	463.389	26	AUBES3938	AX-85257888	52.69	female
76	463.389	26	AUBES3937	AX-85270590	65.61	male
77	498.904	31	AUBES1864	AX-85201548	146.02	female
77	498.904	31		AX-85212584	150.63	female
77	498.904	31		AX-85219369	71.9	male
77	498.904	31		AX-85229725	56.16	male
77	498.904	31		AX-85242684	147.32	female
77	498.904	31		AX-85271670	148.43	female
77	498.904	31		AX-85306586	61.17	male
77	498.904	31		AX-85321372	109.02	abab
77	498.904	31		AX-85948581	71.25	male
77	498.904	31		AX-85952380	146.65	female
77	498.904	31		AX-86016260	146.88	female
77	498.904	31		AX-86030649	61.17	male
77	498.904	31		AX-86043981	147.23	female
78	762.731	31		AX-85277357	36.58	abab
78	762.731	31		AX-85280670	36.52	abab
78	762.731	31		AX-85302409	36.52	abab
78	762.731	31		AX-85331304	33.66	abab
79	280.739	14		AX-85207025	70.73	abab
79	280.739	14	AUBES3393	AX-85231181	71.25	abab
79	280.739	14	AUBES3392	AX-85265034	72.24	female
79	280.739	14		AX-85285881	59.64	abab
79	280.739	14		AX-85417702	70.35	female
80	311.181	15		AX-85211598	69.49	abab
80	311.181	15	AUBES1884	AX-85932758	87.84	abab
81	585.155	18		AX-85190523	49.24	abab
81	585.155	18	AUBES4180	AX-85247358	120.23	abab
81	585.155	18		AX-85285526	98.03	female
81	585.155	18		AX-85319094	114.86	abab
81	585.155	18		AX-85323470	47.66	male
81	585.155	18	AUBES4179	AX-85989999	117.23	abab
81	585.155	18		AX-86087601	49.24	abab
81	585.155	18		AX-86154538	143.53	female
82	536.11	26		AX-85204046	101.37	female
82	536.11	26		AX-85211036	77.5	abab
82	536.11	26	AUBES1430	AX-85225118	104.32	female
82	536.11	26		AX-85227576	76.88	abab
82	536.11	26		AX-85239309	72.72	abab
82	536.11	26		AX-85240075	47.91	male
82	536.11	26		AX-85249238	73.58	abab
82	536.11	26		AX-85260897	50.36	male
82	536.11	26		AX-85264386	76.78	abab
82	536.11	26		AX-85274564	50.23	male
82	536.11	26		AX-85278855	75.22	abab
82	536.11	26		AX-85330207	50.36	male
82	536.11	26		AX-85984501	73.55	abab
82	536.11	26		AX-86056232	49.85	male
83	223.238	10	AUBES4122	AX-85307353	82.13	abab
83	223.238	10		AX-85374066	51.88	female
83	223.238	10		AX-85448285	82	abab
84	214.782	17		AX-85237948	72.63	abab
84	214.782	17		AX-85394176	48.99	abab
84	214.782	17		AX-85410204	82.51	female
84	214.782	17		AX-85412983	68.78	male
84	214.782	17		AX-86071894	71.05	abab
85	373.755	16	AUBES2933
86	287.504	21	AUBES3031	AX-85260969	29.69	abab
86	287.504	21		AX-85270597	27.88	abab
86	287.504	21		AX-85326317	27.88	abab
86	287.504	21		AX-85352162	28.42	abab
86	287.504	21		AX-85360408	63.61	male
86	287.504	21		AX-86102283	29.69	abab
87	351.77	16		AX-85222880	64.24	abab
87	351.77	16		AX-85323357	64.24	abab
87	351.77	16		AX-85325438	66.34	abab
87	351.77	16		AX-85401664	64.32	abab
88	311.181	15		AX-85200974	49.49	abab
88	311.181	15		AX-85227459	79.06	male
88	311.181	15		AX-85265514	51.02	female
88	311.181	15		AX-85290399	47.4	abab
88	311.181	15		AX-85319960	80.56	abab
89	387.285	22	AUBES3939	AX-85260039	22.39	male
89	387.285	22	AUBES2863	AX-85435707	47.33	abab
90	273.974	12	AUBES4900	AX-85293955	94.98	female
90	273.974	12		AX-85316734	92.9	female
90	273.974	12		AX-85402989	20.93	abab
90	273.974	12		AX-86037484	26.17	abab
91	404.197	17		AX-85210974	51.01	female
91	404.197	17		AX-85247927	94.08	abab
91	404.197	17		AX-85287397	91.07	abab
91	404.197	17		AX-85288251	48.47	female
91	404.197	17		AX-85939613	92.11	abab
91	404.197	17		AX-86095800	33.93	male
92	368.682	25	AUBES2864	AX-85228064	71.25	abab
92	368.682	25	AUBES2704	AX-85240888	70.75	abab
92	368.682	25		AX-85280672	70.83	female
92	368.682	25		AX-85294476	70.73	abab
92	368.682	25		AX-85408336	71.08	abab
92	368.682	25		AX-86068202	83.21	female
93	204.635	15	AUBES3280	AX-85223156	67.51	male
93	204.635	15	AUBES2805	AX-85319920	114.87	female
93	204.635	15		AX-85396406	111.81	female
93	204.635	15		AX-85421165	146.21	female
94	461.698	20	AUBES2427
94	461.698	20	AUBES3012	AX-86111971	59.35	male
95	365.299	22	AUBES2982
95	365.299	22	AUBES3940	AX-85202512	7.64	male
96	368.682	19		AX-85256934	20.54	abab
96	368.682	19		AX-85275623	19.46	female
96	368.682	19		AX-85299392	19.25	abab
96	368.682	19		AX-85313832	18.76	abab
96	368.682	19		AX-85341956	18.76	abab
96	368.682	19		AX-85406579	18.06	female
96	368.682	19		AX-85944717	19.83	abab
97	598.685	40	AUBES4343	AX-85210957	77.45	abab
97	598.685	40	AUBES3074	AX-85234831	68.59	female
97	598.685	40		AX-85249243	98.99	female
97	598.685	40		AX-85404468	69.02	female
98	301.034	16		AX-85238581	1.91	female
98	301.034	16	AUBES2936	AX-85241352	80.74	abab
98	301.034	16		AX-85270479	81.07	abab
98	301.034	16		AX-85346314	80.56	abab
98	301.034	16		AX-85362576	81.05	abab
99	370.373	26		AX-85258528	15.07	male
99	370.373	26		AX-85270022	17.83	male
99	370.373	26		AX-85351700	2	abab
99	370.373	26		AX-85370869	2.13	abab
99	370.373	26		AX-85386066	2.05	abab
100	585.155	33		AX-85191964	57.53	abab
100	585.155	33		AX-85210436	58.8	abab
100	585.155	33		AX-85218469	56.67	abab
100	585.155	33		AX-85221431	55.74	abab
100	585.155	33		AX-85247128	89.31	female
100	585.155	33		AX-85260696	32.77	male
100	585.155	33		AX-85264378	90.31	female
100	585.155	33		AX-85291217	88.68	female
100	585.155	33		AX-85345982	90.57	female
100	585.155	33		AX-85364702	29.41	male
100	585.155	33		AX-85393592	56.94	abab
100	585.155	33		AX-85434669	65.74	abab
100	585.155	33		AX-86064460	56.67	abab
101	926.778	59	AUBES3368	AX-85218453	62.69	female
101	926.778	59	AUBES3224	AX-85257329	54.85	abab
101	926.778	59	AUBES3196	AX-85273578	62.69	female
101	926.778	59	AUBES2620	AX-85279302	56.06	abab
101	926.778	59		AX-85280846	65.11	female
101	926.778	59		AX-85290484	62.69	female
101	926.778	59		AX-85312445	62.69	female
101	926.778	59		AX-85330730	54.63	abab
101	926.778	59		AX-85357205	62.69	female
101	926.778	59		AX-85387230	33.79	male
102	336.549	19		AX-85195552	48.83	abab
103	444.786	19	AUBES1945	AX-85254330	35.28	abab
103	444.786	19	AUBES1624	AX-85283824	100.53	female
103	444.786	19		AX-85432238	99.41	female
103	444.786	19		AX-86006508	31.14	abab
104	852.365	61		AX-85201783	53.8	female
104	852.365	61		AX-85209220	64.53	abab
104	852.365	61	AUBES3158	AX-85211164	37.04	abab
104	852.365	61	AUBES3100	AX-85264169	63.05	male
104	852.365	61	AUBES2622	AX-85276201	57.18	female
104	852.365	61	AUBES1733	AX-85277358	53.8	female
104	852.365	61		AX-85281606	53.25	female
105	275.666	17	AUBES2937	AX-85221766	75.62	female
105	275.666	17		AX-85255574	76.07	female
106	478.61	27		AX-85211598	69.49	abab
106	478.61	27		AX-85247914	17.23	abab
107	495.522	36	AUBES3059	AX-85190475	64.07	abab
107	495.522	36	AUBES2565	AX-85191681	64.32	abab
107	495.522	36		AX-85217681	66.72	abab
107	495.522	36		AX-85228739	51.43	male
107	495.522	36		AX-85249078	64.32	abab
107	495.522	36		AX-85381452	63.51	female
108	295.96	19		AX-85200618	50.55	male
108	295.96	19		AX-85217526	68.74	abab
108	295.96	19		AX-85224946	69.58	abab
108	295.96	19		AX-85225746	50.55	male
108	295.96	19		AX-85230344	57.55	female
108	295.96	19		AX-85238125	57.26	female
108	295.96	19		AX-85259894	69.61	abab
108	295.96	19		AX-85271805	69.52	abab
108	295.96	19		AX-85272406	69.39	abab
108	295.96	19		AX-85296620	69.58	abab
108	295.96	19		AX-85376054	69.65	abab
108	295.96	19		AX-85401751	69.58	abab
108	295.96	19		AX-85440298	70.89	abab
109	343.314	20		AX-85230848	0.6	male
110	410.962	11
110	410.962	11		AX-85238863	28.64	female
110	410.962	11		AX-85250820	22.85	male
111	461.698	23	AUBES3943	AX-85218817	8.36	male
111	461.698	23	AUBES3942	AX-85279396	8.36	male
113	460.006	32
113	460.006	32
113	460.006	32	AUBES3513	AX-85208655	79.12	abab
113	460.006	32		AX-85208729	38.62	male
113	460.006	32		AX-85218267	83.32	abab
113	460.006	32		AX-85222724	109.59	female
113	460.006	32		AX-85230605	82.3	abab
113	460.006	32		AX-85231351	81.81	abab
113	460.006	32		AX-85280459	109.59	female
113	460.006	32		AX-85281822	109.04	female
113	460.006	32		AX-85295413	50.73	abab
113	460.006	32		AX-85331095	114.45	female
113	460.006	32		AX-85339922	79.12	abab
113	460.006	32		AX-85372376	51.06	abab
113	460.006	32		AX-85378411	50.73	abab
113	460.006	32		AX-85387423	79.84	abab
113	460.006	32		AX-85417612	50.8	abab
113	460.006	32		AX-86057192	50.53	abab
114	383.902	28	AUBES2746	AX-85191518	80.89	abab
114	383.902	28		AX-85249947	80.89	abab
115	243.533	13	AUBES4901	AX-85223904	67.17	female
115	243.533	13		AX-85229567	71.64	abab
115	243.533	13		AX-85249733	69.32	female
115	243.533	13		AX-85404109	66.61	female
115	243.533	13		AX-85447247	23.1	male
116	620.67	45	AUBES2469
116	620.67	45	AUBES3191
116	620.67	45	AUBES3354	AX-85205675	63.05	male
116	620.67	45	AUBES2599	AX-85362905	65.15	male
118	439.712	21	AUBES2725	AX-85197037	51.06	female
118	439.712	21		AX-85949344	106.94	male
118	439.712	21		AX-86051188	67.14	male
118	439.712	21		AX-86157205	67.44	male
119	399.123	17		AX-85192503	42.38	abab
119	399.123	17		AX-85204081	40.69	abab
119	399.123	17		AX-85220283	97.4	female
119	399.123	17		AX-85226125	41.5	abab
119	399.123	17		AX-85413457	101.63	female
120	444.786	19	AUBES2645	AX-85204356	51.43	male
120	444.786	19		AX-85266584	47.22	male
120	444.786	19		AX-85346819	63.79	abab
120	444.786	19		AX-85357012	63.86	abab
120	444.786	19		AX-85378260	50.66	male
120	444.786	19		AX-85410343	63.86	abab
120	444.786	19		AX-85413526	66.04	male
120	444.786	19		AX-85432568	51.43	male
121	955.528	41
121	955.528	41		AX-85211480	72.78	abab
121	955.528	41		AX-85220528	50.84	female
121	955.528	41	AUBES3215	AX-85261632	76.95	abab
121	955.528	41	AUBES3184	AX-85270372	60.38	male
121	955.528	41		AX-85289967	70.17	abab
121	955.528	41		AX-85292330	50.78	female
121	955.528	41		AX-85303015	71.95	abab
121	955.528	41		AX-85348518	71.45	abab
121	955.528	41		AX-85355002	57.86	male
121	955.528	41		AX-85363530	57.86	male
121	955.528	41		AX-85368881	75.67	abab
121	955.528	41		AX-85374589	73.77	abab
121	955.528	41		AX-85387406	51.38	female
121	955.528	41		AX-85422460	76.62	abab
121	955.528	41		AX-85422563	60.38	male
121	955.528	41		AX-85979537	70.16	abab
121	955.528	41		AX-86083425	76.62	abab
121	955.528	41		AX-86151365	76.82	abab
122	361.917	18	AUBES2212	AX-85206623	47.42	female
122	361.917	18		AX-85260164	46.26	female
122	361.917	18		AX-86026065	74.06	abab
122	361.917	18		AX-86152848	74.21	abab
123	372.064	18		AX-85197037	51.06	female
123	372.064	18		AX-85214604	34.83	abab
123	372.064	18		AX-85949344	106.94	male
123	372.064	18		AX-86051188	67.14	male
123	372.064	18		AX-86157205	67.44	male
124	262.136	16		AX-85198921	53.59	abab
124	262.136	16	AUBES2938	AX-85207254	61.23	male
124	262.136	16		AX-85211736	54.26	abab
124	262.136	16		AX-85211777	55.34	abab
124	262.136	16		AX-85217888	53.59	abab
124	262.136	16		AX-85227385	54.19	abab
124	262.136	16		AX-85231036	53.59	abab
124	262.136	16		AX-85238489	55.77	male
124	262.136	16		AX-85243330	57.13	male
124	262.136	16		AX-85276831	55.36	male
124	262.136	16		AX-85285647	54.79	abab
124	262.136	16		AX-85306685	67.29	female
124	262.136	16		AX-85327842	54.33	abab
124	262.136	16		AX-85346989	55.33	abab
124	262.136	16		AX-85387555	62.71	female
124	262.136	16		AX-85390168	54.19	abab
124	262.136	16		AX-85394489	137.78	female
124	262.136	16		AX-85434428	54.19	abab
124	262.136	16		AX-85995950	62.25	female
124	262.136	16		AX-86014311	55.33	abab
124	262.136	16		AX-86132940	55.66	male
125	490.448	16		AX-85275623	19.46	female
125	490.448	16		AX-85281119	19.1	female
125	490.448	16		AX-85299392	19.25	abab
125	490.448	16		AX-85313832	18.76	abab
125	490.448	16		AX-85341956	18.76	abab
125	490.448	16		AX-85406579	18.06	female
126	674.789	33		AX-85197806	79.49	abab
126	674.789	33		AX-85248950	55.36	male
126	674.789	33		AX-85325837	105.69	female
126	674.789	33		AX-85384504	53.67	male
126	674.789	33		AX-85385609	79.49	abab
126	674.789	33		AX-86034115	77.59	abab
127	358.534	19	AUBES2837	AX-85265172	59.21	female
128	416.035	29	AUBES2748
129	309.49	13		AX-85333184	68.02	male
130	510.742	40	AUBES3234
130	510.742	40	AUBES3133
130	510.742	40	AUBES3382	AX-85276521	82.98	male
131	257.062	18
131	257.062	18	AUBES1957	AX-85234989	82.5	abab
131	257.062	18		AX-85257574	81.9	abab
131	257.062	18		AX-85259663	48	female
131	257.062	18		AX-85286376	49.94	female
131	257.062	18		AX-85289347	84.35	abab
131	257.062	18		AX-85300890	45.77	female
131	257.062	18		AX-85334847	84.09	abab
131	257.062	18		AX-85388721	81.45	abab
131	257.062	18		AX-85420175	16.9	male
132	674.789	30
132	674.789	30	AUBES2749	AX-85220487	48.91	abab
132	674.789	30		AX-85231347	48.91	abab
132	674.789	30		AX-85271449	49.27	abab
132	674.789	30		AX-85274929	1.11	male
132	674.789	30		AX-85281424	48.91	abab
132	674.789	30		AX-85335602	48.91	abab
132	674.789	30		AX-85368548	48.91	abab
132	674.789	30		AX-85369096	51.93	female
132	674.789	30		AX-85370013	60.11	male
132	674.789	30		AX-85380974	48.91	abab
132	674.789	30		AX-85381465	48.91	abab
132	674.789	30		AX-86113011	48.91	abab
133	289.195	11	AUBES4051	AX-85206146	23.94	male
133	289.195	11		AX-85268829	57.47	abab
133	289.195	11		AX-85272655	74.13	female
133	289.195	11		AX-85420864	54.98	abab
134	240.15	10		AX-85298440	54.62	female
134	240.15	10		AX-85320531	34.49	abab
134	240.15	10		AX-85413424	38.12	abab
134	240.15	10		AX-85439044	45.81	male
134	240.15	10		AX-85971007	35.35	abab
135	618.979	42	AUBES3187	AX-85323357	64.24	abab
135	618.979	42	AUBES2593	AX-85325438	66.34	abab
135	618.979	42		AX-85401664	64.32	abab
136	514.125	37	AUBES2423
137	297.651	11	AUBES4052	AX-85270659	62.63	abab
137	297.651	11		AX-85961693	67.72	abab
138	453.242	15	AUBES4657	AX-85190036	27.71	male
138	453.242	15	AUBES4656	AX-85200616	24.8	male
138	453.242	15	AUBES4655	AX-85321894	67.73	abab
138	453.242	15		AX-85334603	76.75	female
138	453.242	15		AX-85405242	77.21	female
138	453.242	15		AX-86007881	67.44	abab
139	1166.93	86	AUBES3168	AX-85191345	75.46	abab
139	1166.93	86	AUBES2636	AX-85196261	58.64	male
139	1166.93	86		AX-85202439	75.46	abab
139	1166.93	86		AX-85242251	58.64	male
139	1166.93	86		AX-85248947	55.06	male
139	1166.93	86		AX-85259513	75.46	abab
139	1166.93	86		AX-85283259	66.01	female
139	1166.93	86		AX-85405449	66.56	female
139	1166.93	86		AX-85410955	56.51	male
139	1166.93	86		AX-85416601	55.77	male
139	1166.93	86		AX-85418522	56.54	male
139	1166.93	86		AX-86102510	75.48	abab
140	725.525	56	AUBES3541	AX-85218910	153.35	abab
141	319.637	18	AUBES3755	AX-85222380	63.16	abab
141	319.637	18	AUBES1699	AX-85245973	62.21	abab
141	319.637	18		AX-85316891	59.99	abab
141	319.637	18		AX-85356042	62.38	abab
141	319.637	18		AX-85397732	78.6	female
141	319.637	18		AX-85407853	61.1	abab
141	319.637	18		AX-85426405	61.1	abab
141	319.637	18		AX-85429657	78.92	female
141	319.637	18		AX-86008938	61.58	abab
142	417.726	23	AUBES2698	AX-85354536	63.18	abab
142	417.726	23	AUBES2372	AX-85434327	54.27	male
142	417.726	23		AX-86152433	68.75	female
143	258.754	12
143	258.754	12		AX-85243480	69.59	female
143	258.754	12		AX-85265143	33.79	male
144	429.565	22	AUBES2475
144	429.565	22	AUBES2869	AX-85333184	68.02	male
145	351.77	14	AUBES3395	AX-85264775	43.88	abab
145	351.77	14	AUBES3394	AX-85285460	45.62	abab
145	351.77	14	AUBES2258	AX-85398492	44.01	abab
146	273.974	26	AUBES3944	AX-85202760	105.37	abab
146	273.974	26		AX-85216919	105.71	abab
146	273.974	26		AX-85348299	62.52	abab
146	273.974	26		AX-85366814	79.5	female
146	273.974	26		AX-85368059	62.45	abab
146	273.974	26		AX-86032294	1.63	male
146	273.974	26		AX-86152706	62.52	abab
147	416.035	23	AUBES2870	AX-85191349	23.34	male
147	416.035	23	AUBES2684	AX-85201531	68.55	abab
147	416.035	23		AX-85252683	24.93	male
147	416.035	23		AX-85257877	69.65	abab
147	416.035	23		AX-85282136	68.55	abab
147	416.035	23		AX-85287383	69.7	abab
147	416.035	23		AX-85310953	70.19	abab
147	416.035	23		AX-85319383	70.7	abab
148	258.754	13		AX-85283878	39.68	abab
148	258.754	13		AX-85429292	39.81	abab
149	713.686	43	AUBES3350	AX-85242983	59.32	female
149	713.686	43		AX-85278027	63.48	female
149	713.686	43		AX-85317260	53.62	abab
149	713.686	43		AX-85434017	50.68	male
149	713.686	43		AX-85442547	55.37	male
149	713.686	43		AX-86060076	50.63	male
150	361.917	25	AUBES3946
151	585.155	32		AX-85224228	97.49	female
151	585.155	32	AUBES2750	AX-85237946	97.49	female
151	585.155	32		AX-85348945	63.5	abab
151	585.155	32		AX-85353597	93.96	female
152	356.843	23
152	356.843	23	AUBES3248	AX-85208843	74.37	abab
152	356.843	23		AX-85221427	74.33	abab
152	356.843	23		AX-85222703	74.22	abab
152	356.843	23		AX-85234110	73.59	abab
152	356.843	23		AX-85246157	73.05	abab
152	356.843	23		AX-85252269	91.84	female
152	356.843	23		AX-85252544	74.22	abab
152	356.843	23		AX-85259770	72.53	abab
152	356.843	23		AX-85268380	72.29	abab
152	356.843	23		AX-85273205	72.58	abab
152	356.843	23		AX-85323601	74.39	abab
152	356.843	23		AX-85385836	74.22	abab
152	356.843	23		AX-85415770	73.38	abab
152	356.843	23		AX-85947149	73.82	abab
152	356.843	23		AX-86151560	74.22	abab
153	416.035	26	AUBES3249	AX-85233479	53.36	abab
153	416.035	26	AUBES2387	AX-85250830	62.21	female
153	416.035	26		AX-85278027	63.48	female
153	416.035	26		AX-85313296	53.62	abab
153	416.035	26		AX-85317260	53.62	abab
153	416.035	26		AX-85434017	50.68	male
153	416.035	26		AX-85442547	55.37	male
154	1129.72	65
154	1129.72	65	AUBES3372	AX-85242399	49.53	abab
154	1129.72	65	AUBES3162	AX-85284012	66.47	female
154	1129.72	65	AUBES2629	AX-85327126	62.82	abab
154	1129.72	65		AX-85401439	62.2	abab
154	1129.72	65	AUBES3105	AX-85941568	66.48	female
155	884.498	53	AUBES3094	AX-85321894	67.73	abab
155	884.498	53	AUBES1748	AX-85334603	76.75	female
155	884.498	53		AX-85405242	77.21	female
155	884.498	53	AUBES3152	AX-85951385	75.73	female
155	884.498	53		AX-86007881	67.44	abab
156	294.269	12	AUBES2235
156	294.269	12	AUBES3616
156	294.269	12	AUBES3615
157	295.96	16	AUBES2939	AX-85207033	42.49	abab
157	295.96	16		AX-85215616	25.63	male
157	295.96	16		AX-85238861	42.05	abab
157	295.96	16		AX-85246457	25.65	male
157	295.96	16		AX-85252456	42.35	abab
157	295.96	16		AX-85294980	88.7	female
157	295.96	16		AX-85385384	90.98	female
157	295.96	16		AX-85427397	43.29	abab
158	199.562	15		AX-85387338	0.56	male
158	199.562	15		AX-85413964	55.4	abab
159	449.859	35		AX-85228716	83.72	abab
159	449.859	35		AX-85231596	37.67	male
159	449.859	35	AUBES4345	AX-85279085	42.53	abab
159	449.859	35	AUBES3115	AX-85280669	39.91	male
159	449.859	35		AX-85373592	42.53	abab
159	449.859	35		AX-85410638	40.22	male
159	449.859	35		AX-85418123	42.61	abab
159	449.859	35		AX-86109484	90.44	female
160	375.446	17	AUBES2940	AX-85232851	56.28	male
160	375.446	17		AX-85250668	93.82	female
161	625.744	51	AUBES2610
161	625.744	51	AUBES3090
162	492.139	30	AUBES2751	AX-85201533	71.73	abab
162	492.139	30		AX-85358509	4.89	male
164	284.122	15		AX-85216023	61.53	abab
164	284.122	15		AX-85223250	55.43	male
164	284.122	15		AX-85263168	62.23	abab
164	284.122	15		AX-85403078	61.86	abab
164	284.122	15		AX-85426972	77.7	female
164	284.122	15		AX-85436136	55.55	male
164	284.122	15		AX-86132587	61.94	male
164	284.122	15		AX-86150233	75.75	female
165	495.522	22		AX-85299131	26.03	male
165	495.522	22		AX-85302288	26.03	male
165	495.522	22		AX-85309059	67.05	abab
165	495.522	22		AX-85360772	5.33	male
165	495.522	22		AX-85364474	67.24	abab
165	495.522	22		AX-86009096	67.65	abab
166	889.571	82	AUBES3378	AX-85203708	64.34	abab
166	889.571	82	AUBES3201	AX-85216235	65.84	male
166	889.571	82	AUBES3109	AX-85229938	64.34	abab
166	889.571	82	AUBES2635	AX-85258736	39.33	abab
166	889.571	82	AUBES3167	AX-85261489	65.33	abab
166	889.571	82	AUBES2389	AX-85298805	58.66	female
166	889.571	82	AUBES2232	AX-85328530	57.23	female
166	889.571	82		AX-85334931	48.76	male
166	889.571	82		AX-85362486	43.73	female
166	889.571	82		AX-85368096	61.98	female
166	889.571	82		AX-85370084	10.98	abab
166	889.571	82		AX-85410736	64.34	abab
166	889.571	82		AX-85431922	65.33	abab
166	889.571	82		AX-85433634	65.9	abab
166	889.571	82		AX-86069614	57.23	female
167	312.872	18		AX-85326783	68.18	abab
167	312.872	18	AUBES2839	AX-85363558	86.33	female
168	380.52	19	AUBES1325
168	380.52	19	AUBES4183	AX-85227949	15.38	male
168	380.52	19	AUBES4182	AX-85384789	70.66	abab
168	380.52	19	AUBES2650	AX-85428674	82.13	abab
169	715.378	41
169	715.378	41
169	715.378	41
169	715.378	41
169	715.378	41		AX-85201235	71.3	female
169	715.378	41		AX-85208920	45.67	abab
169	715.378	41	AUBES3345	AX-85211567	47.09	abab
169	715.378	41	AUBES2588	AX-85215231	35.94	male
169	715.378	41	AUBES2050	AX-85227622	47.37	abab
169	715.378	41		AX-85229226	79.46	female
169	715.378	41		AX-85248682	61.81	abab
169	715.378	41		AX-85257079	55.15	male
169	715.378	41		AX-85273210	55.55	male
169	715.378	41		AX-85291975	79.46	female
169	715.378	41		AX-85301563	47.41	abab
169	715.378	41		AX-85422807	61.81	abab
169	715.378	41		AX-85954104	79.46	female
169	715.378	41		AX-86138992	47.81	abab
170	1073.91	78	AUBES3376	AX-85193870	73.1	abab
170	1073.91	78		AX-85198824	79.63	female
170	1073.91	78		AX-85268490	78.57	female
170	1073.91	78		AX-85268904	78.81	female
170	1073.91	78		AX-85282631	15.68	male
170	1073.91	78		AX-85297134	73.33	abab
170	1073.91	78		AX-85341069	78.63	female
170	1073.91	78		AX-85356164	73.75	abab
170	1073.91	78		AX-85387036	79.28	female
170	1073.91	78		AX-86059750	110.34	abab
171	525.963	28	AUBES3681	AX-85212577	67.51	male
171	525.963	28	AUBES3514	AX-85224443	90.42	abab
171	525.963	28		AX-85346852	111.92	female
172	405.888	18		AX-85273587	59.13	abab
172	405.888	18	AUBES2228	AX-85287050	60.78	abab
172	405.888	18		AX-85355677	87.27	abab
172	405.888	18		AX-85370090	81.71	female
172	405.888	18		AX-85977240	46.27	male
172	405.888	18		AX-86010613	81.71	female
172	405.888	18		AX-86041067	59.33	abab
173	558.096	29
173	558.096	29	AUBES3516	AX-85231633	72.47	abab
173	558.096	29		AX-85246445	74.23	abab
173	558.096	29		AX-85281733	73.78	abab
173	558.096	29		AX-85287246	73.78	abab
173	558.096	29		AX-85300603	48.47	male
173	558.096	29		AX-85342552	48.47	male
173	558.096	29		AX-85397014	48.47	male
173	558.096	29		AX-85434296	73.62	abab
173	558.096	29		AX-86046587	73.78	abab
174	351.77	15	AUBES2808	AX-85198758	41.05	female
174	351.77	15		AX-85227253	79.13	abab
174	351.77	15		AX-86005812	40.11	female
175	273.974	12	AUBES3618
175	273.974	12	AUBES3617
176	329.784	15	AUBES2809
176	329.784	15	AUBES1843
176	329.784	15	AUBES4659	AX-85212353	74.47	female
176	329.784	15	AUBES4658	AX-85256678	55.37	male
177	881.115	62		AX-85226395	71.59	abab
177	881.115	62	AUBES3101	AX-85238870	67.09	female
177	881.115	62		AX-85258904	70.18	abab
177	881.115	62	AUBES2624	AX-85263797	61	female
177	881.115	62	AUBES1873	AX-85270712	70.11	abab
177	881.115	62		AX-85280058	60.8	female
177	881.115	62		AX-85298282	71.59	abab
177	881.115	62		AX-85311109	70.14	abab
177	881.115	62		AX-85339685	44.82	abab
177	881.115	62		AX-85947859	71.59	abab
177	881.115	62		AX-85994737	52.59	male
178	319.637	12
178	319.637	12		AX-85201441	92.45	male
178	319.637	12		AX-85201765	142.21	abab
178	319.637	12		AX-85203295	100.63	male
178	319.637	12		AX-85228490	150.86	abab
178	319.637	12		AX-85295227	100.18	male
178	319.637	12		AX-85299525	105.85	male
178	319.637	12		AX-85300953	149.1	abab
178	319.637	12		AX-85301107	40.48	abab
178	319.637	12		AX-85314989	146.59	abab
178	319.637	12		AX-85324119	146.59	abab
178	319.637	12		AX-85339505	95.51	male
178	319.637	12		AX-85352672	150.97	abab
178	319.637	12		AX-85380062	208.71	female
178	319.637	12		AX-85380997	143.61	abab
178	319.637	12		AX-85384580	150.97	abab
178	319.637	12		AX-85392651	201.45	female
178	319.637	12		AX-85430771	151.47	abab
178	319.637	12		AX-85950366	142.62	abab
178	319.637	12		AX-85954906	142.21	abab
178	319.637	12		AX-86096630	150.97	abab
179	339.931	16
179	339.931	16		AX-85220915	21.39	abab
179	339.931	16		AX-85228609	17.89	abab
179	339.931	16	AUBES2404	AX-85266241	30.07	female
179	339.931	16		AX-85400747	17.96	abab
179	339.931	16		AX-85403607	22.85	abab
179	339.931	16		AX-85420266	63.61	male
180	889.571	26	AUBES3947	AX-85278762	37.79	abab
180	889.571	26	AUBES2873	AX-85279616	135.9	female
180	889.571	26		AX-85382878	37.16	abab
180	889.571	26		AX-85392723	147.67	female
181	695.083	52
181	695.083	52	AUBES3538	AX-85196637	43.8	male
181	695.083	52	AUBES2612	AX-85198176	73.07	abab
181	695.083	52		AX-85229415	74.56	abab
181	695.083	52		AX-85236676	60.56	female
181	695.083	52		AX-85237817	73.07	abab
181	695.083	52		AX-85302415	61.4	female
181	695.083	52		AX-85325394	92.62	abab
181	695.083	52		AX-85330281	22.26	female
181	695.083	52		AX-85343883	43.8	male
181	695.083	52		AX-85368551	53.17	abab
181	695.083	52		AX-85372904	73.77	abab
181	695.083	52		AX-85375438	61.26	female
181	695.083	52		AX-85379341	92.27	abab
181	695.083	52		AX-85389581	92.3	abab
181	695.083	52		AX-85415728	93.18	abab
181	695.083	52		AX-85422268	2.08	abab
181	695.083	52		AX-85436365	53.05	abab
181	695.083	52		AX-85445415	51.08	abab
181	695.083	52	AUBES1892	AX-85930700	60.77	female
181	695.083	52		AX-85938154	22.54	female
181	695.083	52		AX-85973613	23.64	female
181	695.083	52		AX-86053078	65.38	female
181	695.083	52		AX-86080100	53.17	abab
181	695.083	52		AX-86114972	53.42	abab
181	695.083	52		AX-86155120	55.39	abab
182	767.805	44	AUBES3352	AX-85189773	89.82	abab
182	767.805	44	AUBES3218	AX-85208636	83.86	abab
182	767.805	44	AUBES3142	AX-85430745	81.18	female
183	825.306	50	AUBES3360	AX-85195337	92.77	abab
183	825.306	50	AUBES3147	AX-85206392	22.3	female
183	825.306	50		AX-85245231	101.22	abab
183	825.306	50	AUBES3087	AX-85275121	69.17	male
183	825.306	50		AX-85333784	20.75	female
183	825.306	50	AUBES2607	AX-85411360	28.57	female
183	825.306	50		AX-85435224	97.88	abab
183	825.306	50		AX-85999012	69.17	male
184	395.741	22	AUBES1340	AX-85228945	71.88	female
184	395.741	22		AX-85344527	58.9	abab
184	395.741	22		AX-85358469	72.2	female
184	395.741	22		AX-85377607	56.62	abab
184	395.741	22		AX-85413304	59.52	abab
185	512.434	18	AUBES1103	AX-85206611	67.61	abab
185	512.434	18		AX-85212572	67.94	abab
185	512.434	18		AX-85234306	67.48	abab
187	529.346	29	AUBES2752	AX-85282557	35.09	abab
187	529.346	29		AX-85364617	36.73	abab
188	295.96	15		AX-85203200	119.35	female
188	295.96	15	AUBES3281	AX-85225262	119.35	female
188	295.96	15		AX-85409132	38.71	abab
188	295.96	15		AX-85413663	12.45	abab
189	622.362	34	AUBES3380	AX-85190616	56.4	male
189	622.362	34	AUBES3326	AX-85194040	55.57	male
189	622.362	34	AUBES3203	AX-85233815	80.03	abab
189	622.362	34		AX-85236061	33.77	female
189	622.362	34		AX-85257749	80.43	abab
189	622.362	34		AX-85273586	89.73	abab
189	622.362	34		AX-85287135	76.06	abab
189	622.362	34		AX-85292553	55.57	male
189	622.362	34		AX-85374417	87.1	abab
189	622.362	34		AX-85404508	56.18	male
189	622.362	34		AX-85986374	57.17	male
190	529.346	35	AUBES2557	AX-85231653	50.66	male
190	529.346	35	AUBES4346	AX-85252694	67.4	abab
190	529.346	35		AX-85264227	75.49	abab
190	529.346	35		AX-85325519	67.39	abab
190	529.346	35		AX-85394564	25.38	male
190	529.346	35		AX-85427384	67.39	abab
191	695.083	35	AUBES3329	AX-85202270	33.13	abab
191	695.083	35		AX-85207250	30.84	abab
191	695.083	35		AX-85218457	40.55	abab
191	695.083	35		AX-85245151	43.9	abab
191	695.083	35		AX-85260097	37.76	abab
191	695.083	35		AX-85280767	44.26	female
191	695.083	35		AX-85309490	92.16	female
191	695.083	35		AX-85309528	51.73	female
191	695.083	35		AX-85316181	33.6	abab
191	695.083	35		AX-85323199	42.75	abab
191	695.083	35		AX-85324184	57.88	male
191	695.083	35		AX-85324649	37.24	female
191	695.083	35		AX-85357993	33.05	female
191	695.083	35		AX-85382812	29.37	abab
191	695.083	35		AX-85389969	38.18	abab
191	695.083	35		AX-85393064	57.71	male
191	695.083	35		AX-85430144	34.85	female
192	302.725	18	AUBES2651	AX-85209082	89.93	female
192	302.725	18		AX-85210436	58.8	abab
192	302.725	18		AX-85233324	59.06	abab
192	302.725	18		AX-85247128	89.31	female
192	302.725	18		AX-85291217	88.68	female
192	302.725	18		AX-85345982	90.57	female
192	302.725	18		AX-85364702	29.41	male
192	302.725	18		AX-85393592	56.94	abab
192	302.725	18		AX-85434669	65.74	abab
192	302.725	18		AX-86064460	56.67	abab
193	867.586	57	AUBES3155	AX-85190621	101.45	abab
193	867.586	57	AUBES3097	AX-85222699	102.17	abab
193	867.586	57	AUBES2618	AX-85259750	97.71	abab
193	867.586	57		AX-85283716	101.84	abab
193	867.586	57		AX-85439443	97.71	abab
194	595.302	38	AUBES3342	AX-85253551	13.91	male
194	595.302	38		AX-85254615	14.43	male
194	595.302	38	AUBES2075	AX-85258292	14.53	male
194	595.302	38		AX-85281972	41.12	female
194	595.302	38		AX-85953595	25.04	abab
195	490.448	35		AX-85191056	71.25	abab
195	490.448	35		AX-85219362	71.08	abab
195	490.448	35		AX-85237202	71.46	abab
195	490.448	35		AX-85280672	70.83	female
195	490.448	35		AX-85408336	71.08	abab
195	490.448	35		AX-86068202	83.21	female
196	275.666	15	AUBES2811
196	275.666	15	AUBES2227
196	275.666	15	AUBES3282	AX-85284013	82.7	abab
197	417.726	32	AUBES2753	AX-85241195	59.29	abab
197	417.726	32		AX-85282035	59.29	abab
197	417.726	32		AX-85343152	73.91	female
197	417.726	32		AX-85404341	60.32	abab
197	417.726	32		AX-85405195	60.54	abab
197	417.726	32		AX-85999102	60.69	abab
198	345.005	19		AX-85192980	58.38	male
198	345.005	19		AX-85223919	80.35	abab
198	345.005	19		AX-85352669	80.59	abab
198	345.005	19		AX-85363021	55.38	male
198	345.005	19		AX-85412934	80.94	abab
199	683.245	51	AUBES3702	AX-85215429	62.94	female
199	683.245	51		AX-85227731	74.5	abab
199	683.245	51	AUBES3149	AX-85251562	55.32	male
199	683.245	51	AUBES3089	AX-85261797	63.59	female
199	683.245	51	AUBES2609	AX-85266486	76.29	abab
199	683.245	51		AX-85267353	55.32	male
199	683.245	51		AX-85267996	56.48	male
200	654.494	65	AUBES3391	AX-85188717	37.71	abab
200	654.494	65	AUBES3161	AX-85196168	23.58	male
200	654.494	65		AX-85197833	23.58	male
200	654.494	65	AUBES1506	AX-85201730	37.99	abab
200	654.494	65		AX-85215216	58.58	abab
200	654.494	65		AX-85216017	58.5	abab
200	654.494	65		AX-85232711	37.99	abab
200	654.494	65		AX-85233184	24.6	male
200	654.494	65		AX-85255009	58.58	abab
200	654.494	65		AX-85413232	53.66	abab
200	654.494	65		AX-85421929	38.07	abab
200	654.494	65		AX-85442041	59.62	abab
200	654.494	65		AX-85962737	22.05	male
200	654.494	65		AX-86095538	58.58	abab
201	329.784	19	AUBES1113	AX-85375749	114.37	abab
202	263.827	16		AX-85194706	59.32	female
202	263.827	16		AX-85224445	59.68	female
203	404.197	21	AUBES3035
204	336.549	20		AX-85230655	50.95	abab
204	336.549	20		AX-85391158	50.68	abab
205	465.08	25	AUBES1436	AX-85215839	97.59	abab
205	465.08	25		AX-85264156	57.74	male
205	465.08	25		AX-85283184	97.46	abab
205	465.08	25		AX-85414941	97.59	abab
206	657.877	38		AX-85195387	62.37	female
206	657.877	38		AX-85202468	134.21	abab
206	657.877	38	AUBES2576	AX-85212575	166.37	female
206	657.877	38		AX-85216803	168.9	female
206	657.877	38		AX-85220847	41.51	male
206	657.877	38		AX-85224279	167.32	female
206	657.877	38		AX-85227447	111.95	abab
206	657.877	38		AX-85231521	41.39	male
206	657.877	38		AX-85238874	132.87	abab
206	657.877	38		AX-85242041	111.37	abab
206	657.877	38		AX-85275343	166.37	female
206	657.877	38		AX-85281154	165.29	female
206	657.877	38		AX-85283274	128.92	abab
206	657.877	38		AX-85283310	37.95	male
206	657.877	38		AX-85287290	76.98	male
206	657.877	38		AX-85294586	109.14	abab
206	657.877	38		AX-85295685	80	abab
206	657.877	38		AX-85298559	165.29	female
206	657.877	38		AX-85301618	126.8	abab
206	657.877	38		AX-85303418	126.05	abab
206	657.877	38		AX-85323278	77.62	abab
206	657.877	38		AX-85325420	165.78	female
206	657.877	38		AX-85326286	110.78	abab
206	657.877	38		AX-85340592	111.07	abab
206	657.877	38		AX-85397323	126.28	abab
206	657.877	38		AX-86022563	127.42	abab
206	657.877	38		AX-86100391	76.51	male
207	502.286	35	AUBES3381	AX-85208411	57.13	abab
207	502.286	35		AX-85267609	41.53	male
207	502.286	35		AX-85373717	40.04	male
207	502.286	35		AX-85383303	70.8	female
208	348.387	12	AUBES3619
208	348.387	12	AUBES3620
209	590.229	36	AUBES3336	AX-85228062	110.18	abab
209	590.229	36	AUBES2564	AX-85240885	108.5	abab
209	590.229	36		AX-85241194	0.54	female
209	590.229	36		AX-85262796	72.25	male
209	590.229	36		AX-85305094	107.61	abab
209	590.229	36		AX-85314940	19.85	female
209	590.229	36		AX-85389773	109.81	abab
209	590.229	36		AX-85391594	110.18	abab
209	590.229	36		AX-85415298	0.54	female
209	590.229	36		AX-85420860	107.46	abab
210	502.286	29		AX-85303259	155.39	female
210	502.286	29		AX-85313562	51.18	male
211	953.837	43	AUBES3657	AX-85190928	76.28	female
211	953.837	43	AUBES3217	AX-85206816	62.42	abab
211	953.837	43		AX-85220540	5.75	male
211	953.837	43		AX-85236027	36.52	abab
211	953.837	43		AX-85269673	77.34	abab
211	953.837	43		AX-85290058	5.75	male
211	953.837	43		AX-85307930	78.77	abab
211	953.837	43		AX-85345438	70.63	female
211	953.837	43	AUBES3188	AX-85354712	36.52	abab
211	953.837	43		AX-85373383	33.38	abab
211	953.837	43		AX-85402038	16.67	male
211	953.837	43		AX-85420211	75.66	abab
211	953.837	43		AX-85436798	33.38	abab
211	953.837	43		AX-85922254	75.49	abab
211	953.837	43		AX-86145359	98.15	female
212	519.198	25	AUBES3948	AX-85211157	40.06	female
212	519.198	25	AUBES2874	AX-85216042	64.92	male
212	519.198	25		AX-85226396	38.58	female
212	519.198	25		AX-85280760	79.88	abab
212	519.198	25		AX-85364215	39.53	female
212	519.198	25		AX-85367877	81.05	abab
212	519.198	25		AX-85413982	79.92	abab
212	519.198	25		AX-85415567	80.74	abab
212	519.198	25		AX-85421409	72.84	abab
213	317.946	18	AUBES2497	AX-85196268	33.79	male
213	317.946	18		AX-85197590	19.5	male
213	317.946	18		AX-85251724	43.71	abab
213	317.946	18		AX-85437548	51.14	abab
213	317.946	18		AX-85441285	43.71	abab
214	580.082	39	AUBES3131	AX-85218269	40.53	abab
214	580.082	39	AUBES3071	AX-85240074	40.53	abab
214	580.082	39	AUBES2581	AX-85271102	61.99	female
214	580.082	39		AX-85279391	40.53	abab
214	580.082	39		AX-85333590	40.53	abab
215	248.606	9	AUBES2343	AX-85234525	113.4	abab
215	248.606	9		AX-85318476	150.78	female
215	248.606	9		AX-85926430	151.34	female
215	248.606	9		AX-85996329	112.14	abab
215	248.606	9		AX-86128650	113.28	abab
216	727.216	42	AUBES3136	AX-85204133	50.8	abab
216	727.216	42	AUBES3076	AX-85205670	76.45	female
216	727.216	42		AX-85208729	38.62	male
216	727.216	42		AX-85215481	26.4	male
216	727.216	42		AX-85243972	51.16	abab
216	727.216	42	AUBES2592	AX-85257741	73.8	female
216	727.216	42		AX-85273291	51.16	abab
216	727.216	42		AX-85322581	76.36	female
216	727.216	42		AX-85372376	51.06	abab
216	727.216	42		AX-85378411	50.73	abab
216	727.216	42		AX-85391196	58.36	abab
216	727.216	42		AX-85413527	59.67	abab
216	727.216	42		AX-85417612	50.8	abab
216	727.216	42		AX-85420681	65.06	male
216	727.216	42		AX-86057192	50.53	abab
217	289.195	14	AUBES1725
217	289.195	14	AUBES3542
218	251.989	15	AUBES2812	AX-85246304	75.81	female
218	251.989	15		AX-85330199	22.05	male
218	251.989	15		AX-85388948	58.08	abab
218	251.989	15		AX-85421151	23.43	male
218	251.989	15		AX-85421414	24.6	male
218	251.989	15		AX-85946693	75.81	female
219	422.8	18
219	422.8	18		AX-85206778	78.21	abab
219	422.8	18	AUBES1916	AX-85243615	60.44	female
219	422.8	18		AX-85429162	79.12	abab
219	422.8	18		AX-85435221	79.18	abab
219	422.8	18		AX-85930270	59.6	female
219	422.8	18		AX-86147425	59.6	female
221	231.694	11		AX-85278850	77.3	abab
221	231.694	11		AX-85310356	77.02	abab
221	231.694	11		AX-85325233	60.2	male
221	231.694	11		AX-86142159	91.93	female
222	688.318	51
222	688.318	51
222	688.318	51
222	688.318	51	AUBES3361	AX-85196088	56.02	abab
222	688.318	51	AUBES3088	AX-85196837	56.02	abab
222	688.318	51	AUBES2608	AX-85200134	56.02	abab
222	688.318	51		AX-85254088	72.32	female
222	688.318	51		AX-85299261	56.02	abab
222	688.318	51		AX-85307665	21.07	male
222	688.318	51		AX-85378243	22.05	male
222	688.318	51		AX-85433574	55.48	abab
222	688.318	51		AX-85434397	72.32	female
222	688.318	51		AX-85937972	77.03	female
222	688.318	51		AX-86139521	93.64	female
222	688.318	51		AX-86150018	111.81	female
223	319.637	15	AUBES3284
224	639.274	32		AX-85430748	74.91	female
224	639.274	32		AX-86098934	67.86	abab
225	267.21	13	AUBES3473
225	267.21	13	AUBES3474
226	377.138	17	AUBES2942
227	475.227	38	AUBES3536	AX-85191508	66.94	male
227	475.227	38	AUBES3065	AX-85258580	85.22	female
227	475.227	38		AX-85282925	83.78	female
227	475.227	38		AX-85285902	90.06	female
228	279.048	12	AUBES3622	AX-85208862	86.33	female
228	279.048	12		AX-85217539	62.09	female
228	279.048	12		AX-85269554	59.81	abab
228	279.048	12		AX-85271874	59.89	abab
228	279.048	12	AUBES3621	AX-85402408	102.66	female
229	316.254	14	AUBES3398	AX-85254875	59.79	male
229	316.254	14	AUBES3397	AX-85288433	78.32	abab
229	316.254	14		AX-85409715	90.58	female
229	316.254	14		AX-85415457	97.31	female
229	316.254	14		AX-85416683	90.58	female
229	316.254	14		AX-86110024	59.62	male
230	356.843	22	AUBES2721	AX-85389564	0.51	abab
231	581.773	19		AX-85245619	79.37	abab
231	581.773	19	AUBES4185	AX-85252289	78.92	abab
231	581.773	19		AX-85256687	60.44	female
231	581.773	19		AX-85324377	59.57	male
233	424.491	33	AUBES2754	AX-85207479	39.62	male
233	424.491	33		AX-85954413	42.68	abab
233	424.491	33		AX-86001630	91.56	female
234	301.034	22
234	301.034	22	AUBES4904	AX-85215447	105.41	female
234	301.034	22		AX-85238866	54.09	male
234	301.034	22		AX-85250971	50.52	abab
234	301.034	22		AX-85258708	109.68	female
234	301.034	22		AX-85370633	53.49	abab
234	301.034	22		AX-85424916	52.14	abab
234	301.034	22		AX-85429384	49.98	abab
234	301.034	22		AX-86026180	51.81	abab
235	240.15	17
235	240.15	17	AUBES4905	AX-85211160	79.77	female
235	240.15	17		AX-85248104	64.05	abab
235	240.15	17		AX-85251899	64.05	abab
235	240.15	17		AX-85284956	61	male
235	240.15	17		AX-85323145	65.27	abab
235	240.15	17		AX-85407014	54.59	male
235	240.15	17		AX-86079392	80.43	female
236	794.864	43	AUBES1763
236	794.864	43	AUBES2597
236	794.864	43	AUBES3749	AX-85236113	41.21	male
236	794.864	43	AUBES3717	AX-85360029	41.59	male
236	794.864	43	AUBES3080	AX-85397246	41.24	male
237	388.976	26		AX-85220953	76.39	abab
237	388.976	26	AUBES2875	AX-85225257	4.37	male
237	388.976	26		AX-85255888	4.06	male
237	388.976	26		AX-85408148	67.14	male
238	243.533	10	AUBES4906	AX-85279718	73.35	abab
239	564.861	30	AUBES2755	AX-85214966	65.12	male
239	564.861	30		AX-85240717	65.72	abab
239	564.861	30		AX-85296410	65.2	female
239	564.861	30		AX-85311204	66.7	abab
239	564.861	30		AX-85362699	65.98	abab
239	564.861	30		AX-85377472	65.12	male
239	564.861	30		AX-85397132	66.97	abab
239	564.861	30		AX-86136278	66.73	abab
240	551.331	29	AUBES3519	AX-85313821	63.96	abab
240	551.331	29	AUBES3518	AX-85395914	66.04	male
241	913.248	52	AUBES3362	AX-85232088	78.24	female
241	913.248	52	AUBES3151	AX-85249092	76.96	female
241	913.248	52	AUBES2611	AX-85269547	62.52	abab
241	913.248	52	AUBES2274	AX-85295068	78.24	female
242	495.522	25		AX-85204704	3.26	female
242	495.522	25	AUBES3001	AX-85262136	72.25	male
242	495.522	25		AX-85298045	106.86	abab
242	495.522	25		AX-85361691	107.69	abab
242	495.522	25		AX-85374171	106.86	abab
242	495.522	25	AUBES2876	AX-85433827	75.21	male
242	495.522	25		AX-86084261	75.21	male
242	495.522	25		AX-86089112	75.54	male
242	495.522	25		AX-86116908	107.39	abab
244	399.123	12		AX-85229967	50.72	abab
245	426.182	24	AUBES2877	AX-85225747	93.82	female
245	426.182	24		AX-85229892	72.23	abab
245	426.182	24		AX-85427886	73.36	abab
246	493.83	36	AUBES2563
246	493.83	36	AUBES3335	AX-85269433	41.68	abab
246	493.83	36	AUBES3206	AX-85305271	59.33	male
247	471.845	17	AUBES1874	AX-85199177	71.4	abab
247	471.845	17		AX-85249733	69.32	female
247	471.845	17		AX-85272420	71.98	abab
247	471.845	17		AX-85276763	71.79	abab
247	471.845	17		AX-85404109	66.61	female
247	471.845	17		AX-85447247	23.1	male
247	471.845	17		AX-86101253	70.83	female
248	711.995	25	AUBES2481	AX-85227262	43.73	male
248	711.995	25		AX-85352201	57.46	female
248	711.995	25		AX-85414810	47.73	male
249	365.299	29	AUBES2756	AX-85241944	93.55	female
249	365.299	29		AX-85266985	105.7	female
249	365.299	29		AX-85428851	64.09	abab
249	365.299	29		AX-86098934	67.86	abab
249	365.299	29		AX-86134285	8.98	abab
250	289.195	14		AX-85332947	1.19	abab
250	289.195	14		AX-86095895	3.45	male
251	257.062	13	AUBES3475
251	257.062	13	AUBES3476
252	835.453	70		AX-85313821	63.96	abab
252	835.453	70	AUBES3198	AX-85375360	56.02	male
252	835.453	70	AUBES3163	AX-85378978	69.05	abab
252	835.453	70		AX-85395914	66.04	male
253	481.992	21		AX-85189195	82.3	abab
253	481.992	21		AX-85281819	107.03	female
253	481.992	21		AX-85428434	83.32	abab
254	267.21	15		AX-85312301	49.28	abab
255	226.621	9	AUBES4634	AX-85224934	61.7	male
255	226.621	9		AX-85297941	79.66	abab
255	226.621	9		AX-85305889	82.96	abab
255	226.621	9		AX-85393110	94.36	female
256	510.742	17	AUBES2943	AX-85263162	63.5	male
257	502.286	21		AX-85215455	70.5	abab
257	502.286	21		AX-85232367	69.72	abab
257	502.286	21		AX-85333661	56.02	male
257	502.286	21	AUBES4907	AX-85354349	70.81	abab
257	502.286	21		AX-85389264	115.6	abab
258	449.859	38		AX-85247371	104.92	female
258	449.859	38		AX-85249090	92.08	abab
258	449.859	38		AX-85276196	105.46	female
258	449.859	38		AX-85286063	95.81	female
258	449.859	38		AX-85332934	82.41	male
258	449.859	38		AX-85339921	88.55	abab
258	449.859	38		AX-85363008	95.04	abab
258	449.859	38		AX-85363639	88.55	abab
258	449.859	38		AX-85421406	92.08	abab
259	512.434	24	AUBES2699
259	512.434	24	AUBES1305
260	263.827	10		AX-85260145	72.85	female
260	263.827	10		AX-85321052	70.19	abab
260	263.827	10		AX-85955529	24.7	male
261	174.194	13	AUBES3554
261	174.194	13	AUBES3478
262	794.864	38	AUBES3341	AX-85190026	74.24	abab
262	794.864	38	AUBES3340	AX-85247957	63.86	female
262	794.864	38	AUBES3179	AX-85250656	73.44	abab
262	794.864	38	AUBES1146	AX-85259364	74.67	abab
262	794.864	38		AX-85273437	21.58	male
262	794.864	38		AX-85333998	73.44	abab
262	794.864	38		AX-85341650	64.39	female
262	794.864	38		AX-85352065	74.42	abab
262	794.864	38		AX-85408652	68.54	female
262	794.864	38		AX-85429134	68.54	female
263	260.445	15	AUBES4660
263	260.445	15	AUBES4661
266	481.992	36		AX-85281616	82.13	abab
266	481.992	36		AX-85303441	160.24	female
266	481.992	36		AX-85317945	80.89	abab
266	481.992	36		AX-85347325	107.55	female
266	481.992	36		AX-85398787	111.66	female
266	481.992	36	AUBES3204	AX-85968381	81.44	abab
267	363.608	14	AUBES3399
267	363.608	14	AUBES4348	AX-85190637	93.89	female
267	363.608	14	AUBES3400	AX-85257147	218.99	female
268	309.49	15		AX-85256380	98.16	male
268	309.49	15	AUBES2814	AX-85266726	132.66	female
268	309.49	15		AX-85274796	97.04	abab
268	309.49	15		AX-86132229	97.03	abab
269	267.21	15		AX-85203200	119.35	female
269	267.21	15		AX-85280376	69.29	male
269	267.21	15		AX-85409132	38.71	abab
269	267.21	15		AX-85413663	12.45	abab
271	554.714	22	AUBES3049	AX-85299374	42.64	female
271	554.714	22	AUBES1888	AX-85326081	26.74	abab
272	321.328	20		AX-85250385	55.36	male
272	321.328	20		AX-85252843	55.36	male
272	321.328	20		AX-85417964	71.57	abab
274	612.214	37		AX-85245822	54.8	abab
274	612.214	37	AUBES3208	AX-85255148	63.95	abab
274	612.214	37		AX-85313821	63.96	abab
274	612.214	37		AX-85395914	66.04	male
274	612.214	37	AUBES2501	AX-85432253	50.66	male
275	821.923	36	AUBES3056	AX-85193924	89.33	abab
275	821.923	36	AUBES2562	AX-85204778	117.29	female
275	821.923	36		AX-85374700	114.28	female
275	821.923	36		AX-85386288	117.11	female
275	821.923	36		AX-85416081	117.11	female
275	821.923	36		AX-85962033	88.49	abab
275	821.923	36		AX-86094436	34.5	male
276	739.054	53	AUBES3539	AX-85207252	73.21	female
276	739.054	53	AUBES3364	AX-85231187	169.77	female
276	739.054	53	AUBES3193	AX-85250528	72.94	female
276	739.054	53	AUBES2613	AX-85251854	75.58	abab
276	739.054	53		AX-85252006	72.94	female
276	739.054	53		AX-85252683	24.93	male
276	739.054	53		AX-85273310	72.94	female
276	739.054	53		AX-85310953	70.19	abab
276	739.054	53		AX-85376083	72.93	female
276	739.054	53		AX-85442373	118.77	abab
276	739.054	53		AX-86006325	23.34	male
277	701.848	18	AUBES2530	AX-85257998	131.62	female
277	701.848	18		AX-85284459	79.8	male
277	701.848	18		AX-85325745	23.02	abab
277	701.848	18		AX-85427677	132.72	female
278	510.742	46	AUBES3384	AX-85201987	126.75	female
278	510.742	46	AUBES3355	AX-85346852	111.92	female
278	510.742	46	AUBES2602	AX-86115975	59.62	male
279	202.944	11		AX-85273528	103.02	abab
279	202.944	11		AX-85977873	103.02	abab
280	410.962	21		AX-85200974	49.49	abab
280	410.962	21		AX-85227459	79.06	male
280	410.962	21		AX-85244699	50.42	abab
280	410.962	21		AX-85249810	50.44	abab
280	410.962	21		AX-85290399	47.4	abab
280	410.962	21		AX-85319960	80.56	abab
281	1156.78	64	AUBES3390	AX-85198556	79.03	female
281	1156.78	64	AUBES3228	AX-85199598	91.16	female
281	1156.78	64	AUBES3227	AX-85227729	81.02	male
281	1156.78	64		AX-85239612	78.28	abab
281	1156.78	64		AX-85242078	78.28	abab
281	1156.78	64		AX-85275771	78.29	abab
281	1156.78	64		AX-85294411	78.72	abab
281	1156.78	64		AX-85426238	80.72	male
282	407.579	13	AUBES3480	AX-85231476	44.24	abab
282	407.579	13		AX-85352201	57.46	female
282	407.579	13		AX-85414810	47.73	male
283	470.154	20		AX-85188869	159.64	female
283	470.154	20		AX-85190124	155.9	female
283	470.154	20		AX-85238526	160.82	female
283	470.154	20		AX-85260642	121.65	abab
283	470.154	20		AX-85295969	160.27	female
283	470.154	20		AX-85347543	122.53	abab
283	470.154	20	AUBES2724	AX-85418037	122.6	abab
283	470.154	20		AX-85418894	122.19	abab
284	238.459	17		AX-85269972	107.61	abab
285	287.504	19	AUBES3756	AX-85200847	24.93	male
285	287.504	19		AX-85252548	72.95	female
285	287.504	19		AX-85252683	24.93	male
285	287.504	19		AX-85310953	70.19	abab
285	287.504	19		AX-85322511	68.37	abab
286	236.768	9		AX-85291260	21.49	abab
286	236.768	9		AX-85335943	21.07	abab
286	236.768	9		AX-85407531	28.67	female
286	236.768	9		AX-85432933	64.8	male
287	258.754	10		AX-85370171	56.28	abab
287	258.754	10		AX-85383303	70.8	female
288	478.61	20		AX-85220280	74.15	abab
288	478.61	20		AX-85348712	73.46	abab
288	478.61	20		AX-85372334	73.69	abab
288	478.61	20		AX-85376437	73.76	abab
289	385.594	16		AX-85203374	28.91	abab
289	385.594	16	AUBES4909	AX-85225894	32.98	abab
289	385.594	16		AX-85243804	32.25	abab
289	385.594	16		AX-85246459	134.87	female
289	385.594	16		AX-85279953	38.69	male
289	385.594	16		AX-85291290	31.19	abab
289	385.594	16		AX-85307335	34.16	abab
289	385.594	16		AX-85312724	33.61	abab
289	385.594	16		AX-85317167	34.16	abab
289	385.594	16		AX-85321236	142.89	female
289	385.594	16		AX-85420852	34.1	abab
289	385.594	16		AX-85425085	29.82	male
290	257.062	11		AX-85272413	60.46	male
292	282.43	8		AX-85202304	20.2	female
292	282.43	8		AX-85241001	21.77	female
292	282.43	8		AX-85298642	20.63	abab
292	282.43	8		AX-85348165	21.21	abab
292	282.43	8		AX-85388084	34.28	female
292	282.43	8		AX-85389533	20.4	abab
292	282.43	8		AX-85390908	22	abab
293	221.547	9
293	221.547	9	AUBES4636	AX-85193602	123.31	female
293	221.547	9		AX-85210150	121.07	female
294	219.856	12	AUBES3624	AX-85235957	48.35	abab
294	219.856	12	AUBES3623	AX-85253141	30.21	male
294	219.856	12		AX-85262912	47.38	abab
294	219.856	12		AX-85263305	85.16	female
294	219.856	12		AX-85272993	34.05	male
294	219.856	12		AX-85297721	88.38	female
294	219.856	12		AX-85300200	47.67	abab
294	219.856	12		AX-85331773	50.38	abab
294	219.856	12		AX-85354305	49.13	abab
294	219.856	12		AX-85385473	45.89	abab
294	219.856	12		AX-86149377	88.3	female
295	358.534	13	AUBES3481	AX-85334421	38.19	abab
295	358.534	13	AUBES2490	AX-85348375	37.6	abab
295	358.534	13		AX-85402801	72.9	female
295	358.534	13		AX-85409068	76.57	female
295	358.534	13		AX-86151143	38.19	abab
296	317.946	9		AX-85196056	43.85	abab
296	317.946	9		AX-85200513	45.18	abab
296	317.946	9		AX-85272534	47.92	abab
296	317.946	9		AX-85289004	45.18	abab
296	317.946	9		AX-85323504	44.81	female
296	317.946	9		AX-85406476	45.18	abab
296	317.946	9		AX-86010669	44.3	abab
296	317.946	9		AX-86156396	44.7	female
297	251.989	11	AUBES3683	AX-85280672	70.83	female
297	251.989	11		AX-85408336	71.08	abab
297	251.989	11		AX-86068202	83.21	female
298	235.077	16		AX-85245879	63.15	abab
298	235.077	16		AX-85319699	95.68	female
298	235.077	16		AX-85394572	62.54	abab
298	235.077	16		AX-85441537	63.6	abab
298	235.077	16		AX-85935659	62.85	abab
298	235.077	16		AX-86106107	67.78	male
299	228.312	7	AUBES4910	AX-86115374	57.7	abab
300	427.874	25	AUBES3253	AX-85193146	58.62	abab
300	427.874	25		AX-85262894	56.78	abab
300	427.874	25		AX-85312881	59.39	abab
300	427.874	25		AX-85394465	73.39	female
300	427.874	25		AX-85403296	54.39	male
300	427.874	25		AX-86128325	58.55	abab
301	378.829	32
301	378.829	32	AUBES1606	AX-85213799	36.67	abab
301	378.829	32		AX-85223051	36.73	abab
301	378.829	32		AX-85228220	36.22	abab
301	378.829	32		AX-85242539	36.22	abab
301	378.829	32		AX-85251733	36.33	abab
301	378.829	32		AX-85256273	36.22	abab
301	378.829	32		AX-85278141	36.22	abab
301	378.829	32		AX-85329377	35.15	abab
301	378.829	32		AX-85367448	36.97	abab
301	378.829	32		AX-85959602	36.41	abab
302	312.872	15	AUBES1942	AX-85242082	41.21	male
303	279.048	10	AUBES2520	AX-85319062	85.49	abab
303	279.048	10		AX-85349626	72.22	abab
303	279.048	10		AX-86040550	73.44	abab
305	470.154	23	AUBES2984	AX-85347316	19.85	abab
306	588.538	43	AUBES2596
306	588.538	43	AUBES3079	AX-85287852	91.5	female
306	588.538	43		AX-85423126	101.43	female
307	319.637	15	AUBES2815	AX-85291352	3.13	male
308	226.621	7		AX-85208411	57.13	abab
308	226.621	7		AX-85274452	57.48	abab
308	226.621	7		AX-85283958	6.37	abab
308	226.621	7		AX-85398619	70.8	female
309	311.181	12		AX-85340057	73.6	female
309	311.181	12		AX-85381352	54.8	abab
309	311.181	12	AUBES4912	AX-85391015	74.91	female
309	311.181	12		AX-85422191	74.13	female
309	311.181	12		AX-85970451	23.94	male
310	265.518	10
310	265.518	10		AX-85195529	17.64	abab
310	265.518	10		AX-85213578	100.42	female
310	265.518	10		AX-85265788	17.42	abab
310	265.518	10		AX-85270717	101.93	female
310	265.518	10		AX-85273776	99.38	female
310	265.518	10		AX-85282716	17.64	abab
310	265.518	10		AX-85282799	100.52	female
310	265.518	10		AX-85301738	11.49	male
310	265.518	10		AX-85932330	98.21	female
310	265.518	10		AX-86050291	17.3	abab
311	230.003	8		AX-85216647	60.3	abab
311	230.003	8		AX-85218460	61.24	abab
313	329.784	17	AUBES2944	AX-85233081	71.94	abab
313	329.784	17		AX-85305314	89.53	female
313	329.784	17		AX-85319746	71.38	abab
313	329.784	17		AX-85321108	90.14	female
313	329.784	17		AX-85427458	54.87	male
313	329.784	17		AX-85437475	71.94	abab
313	329.784	17		AX-85921818	123.44	abab
314	556.405	19	AUBES1635	AX-85293844	46.97	abab
314	556.405	19	AUBES1610	AX-85353714	49.06	abab
314	556.405	19		AX-85381584	44.4	abab
314	556.405	19		AX-85444640	80.19	abab
314	556.405	19		AX-86041995	85.39	female
315	426.182	20	AUBES2716	AX-85219915	142.82	female
315	426.182	20		AX-85256307	103.7	abab
315	426.182	20		AX-85382402	127.38	female
316	774.57	38
316	774.57	38
316	774.57	38	AUBES3209	AX-85188724	61.6	abab
316	774.57	38	AUBES3178	AX-85219738	61.61	abab
316	774.57	38		AX-85219924	61.72	abab
316	774.57	38		AX-85223895	61.61	abab
316	774.57	38		AX-85234816	61.54	abab
316	774.57	38		AX-85239163	59.75	abab
316	774.57	38		AX-85270622	61.6	abab
316	774.57	38		AX-85272551	59.34	abab
316	774.57	38		AX-85339950	54.21	male
316	774.57	38		AX-85344775	60.36	abab
316	774.57	38		AX-85357652	61.61	abab
316	774.57	38		AX-85395344	61.54	abab
316	774.57	38		AX-85401835	61.61	abab
316	774.57	38		AX-86006093	59.82	abab
316	774.57	38		AX-86084490	111.32	female
317	251.989	10		AX-85231028	70.13	abab
318	453.242	15	AUBES3288	AX-85206331	4.37	abab
318	453.242	15	AUBES1789	AX-85251881	13.47	abab
318	453.242	15		AX-85252593	69.72	male
318	453.242	15		AX-85273572	68.65	male
318	453.242	15		AX-85277695	13	abab
318	453.242	15		AX-85277908	68.47	male
318	453.242	15		AX-85283588	73.96	male
318	453.242	15		AX-85358390	137.88	female
319	422.8	20
319	422.8	20	AUBES2269	AX-85203696	7.71	male
319	422.8	20		AX-85224928	85.94	female
319	422.8	20		AX-85357666	72.45	abab
320	366.99	12		AX-85219006	67.56	male
320	366.99	12		AX-85228625	77.88	male
323	585.155	23	AUBES2881	AX-85297032	36.73	abab
323	585.155	23	AUBES1912	AX-85326992	53.25	female
323	585.155	23		AX-85351904	33.71	abab
323	585.155	23		AX-85356949	55.29	female
323	585.155	23		AX-85437514	59.68	female
323	585.155	23		AX-86077123	36.73	abab
324	319.637	16	AUBES3289
325	387.285	14		AX-85360029	41.59	male
325	387.285	14		AX-85397246	41.24	male
325	387.285	14		AX-85944922	66.89	female
325	387.285	14		AX-85975338	57.52	abab
326	297.651	13		AX-85334421	38.19	abab
326	297.651	13		AX-85348375	37.6	abab
326	297.651	13		AX-85402801	72.9	female
326	297.651	13		AX-85409068	76.57	female
326	297.651	13		AX-86151143	38.19	abab
327	463.389	17
327	463.389	17	AUBES1949	AX-85206020	72.45	male
327	463.389	17		AX-85256138	54.35	abab
327	463.389	17		AX-85264365	30.82	male
327	463.389	17		AX-85396874	57.08	abab
327	463.389	17		AX-85398981	57.08	abab
327	463.389	17		AX-85433791	29.85	male
327	463.389	17		AX-86028297	30.82	male
328	392.358	19	AUBES3718	AX-85383502	73.47	abab
328	392.358	19	AUBES1805	AX-85388173	73.47	abab
328	392.358	19		AX-85409907	73.83	abab
328	392.358	19		AX-85435787	83.72	abab
329	605.45	24	AUBES2882	AX-85201307	83.28	male
329	605.45	24		AX-85224436	106.99	abab
329	605.45	24		AX-85232889	145.29	female
329	605.45	24		AX-85246766	96.37	female
329	605.45	24		AX-85268010	145.24	female
329	605.45	24		AX-85272556	95.95	female
329	605.45	24		AX-85306627	132.55	female
329	605.45	24		AX-85341065	76.01	abab
329	605.45	24		AX-85379303	84.15	male
329	605.45	24		AX-85381879	76.01	abab
329	605.45	24		AX-85413366	83.09	male
329	605.45	24		AX-85425643	106.48	abab
329	605.45	24		AX-86076673	132.55	female
329	605.45	24		AX-86109635	106.99	abab
330	270.592	16		AX-85226085	75.94	female
330	270.592	16		AX-85231793	81.82	male
330	270.592	16		AX-85267598	81.55	female
330	270.592	16		AX-85436209	75.49	abab
330	270.592	16		AX-85443248	80.72	male
330	270.592	16		AX-86051938	72.4	male
331	284.122	20		AX-85209657	43.68	abab
331	284.122	20		AX-85218278	59.2	male
331	284.122	20		AX-85246299	45.18	abab
331	284.122	20		AX-85262126	45.93	abab
331	284.122	20		AX-85285095	106.37	female
331	284.122	20		AX-85288161	107.52	female
331	284.122	20		AX-85333245	106.37	female
331	284.122	20		AX-85366145	44.22	abab
331	284.122	20		AX-85386407	106.37	female
331	284.122	20		AX-85395328	57.15	male
331	284.122	20		AX-85433890	106.95	female
331	284.122	20		AX-85435065	105.9	female
332	480.301	30	AUBES2758	AX-85413549	103.9	abab
333	279.048	18	AUBES2655	AX-85190469	64.83	male
333	279.048	18		AX-85209260	68.75	female
334	228.312	9		AX-85325345	34.8	abab
334	228.312	9		AX-85328660	53.19	female
334	228.312	9	AUBES4913	AX-85352206	34.8	abab
334	228.312	9		AX-85365524	51.02	female
334	228.312	9		AX-85427534	34.88	abab
335	744.128	43	AUBES3139	AX-85234474	103.74	female
335	744.128	43	AUBES3078	AX-85238695	104.28	female
335	744.128	43	AUBES2595	AX-85317500	80.98	abab
335	744.128	43	AUBES2347	AX-85380381	104.28	female
335	744.128	43		AX-85436610	72.58	male
335	744.128	43		AX-85438126	49.04	abab
335	744.128	43		AX-85444071	48.66	abab
335	744.128	43		AX-85943016	44.92	abab
336	290.886	27	AUBES3254
337	250.298	12	AUBES3626	AX-85241793	95.02	female
337	250.298	12	AUBES3625	AX-85251852	45.35	male
337	250.298	12		AX-85343190	45.2	abab
337	250.298	12		AX-85400581	43.96	male
337	250.298	12		AX-85407429	45.88	abab
337	250.298	12		AX-85429543	45.35	male
338	598.685	28	AUBES2759	AX-85201323	61.94	abab
338	598.685	28		AX-85216239	69.86	abab
338	598.685	28		AX-85383340	69.52	abab
338	598.685	28		AX-86108731	72.78	female
339	348.387	14
339	348.387	14		AX-85204655	22.39	male
339	348.387	14		AX-85206319	3.05	male
339	348.387	14		AX-85211125	82.17	abab
339	348.387	14		AX-85258545	84.8	abab
339	348.387	14		AX-85264092	80.91	abab
339	348.387	14	AUBES4349	AX-85378180	81.94	abab
339	348.387	14		AX-85393950	80.26	abab
339	348.387	14		AX-85406051	73.01	female
339	348.387	14	AUBES3402	AX-85950538	104.14	female
340	684.936	30		AX-85214427	63.96	abab
340	684.936	30		AX-85246009	63.82	abab
340	684.936	30		AX-85250521	63.9	abab
340	684.936	30		AX-85256928	63.51	female
340	684.936	30		AX-85353084	63.75	female
341	651.112	27	AUBES3002	AX-85195408	44.61	abab
341	651.112	27	AUBES2883	AX-85207247	37.29	male
341	651.112	27		AX-85241050	42.84	abab
341	651.112	27		AX-85280354	47.28	female
341	651.112	27		AX-85287668	42.66	abab
341	651.112	27		AX-85401161	37.29	male
341	651.112	27		AX-85434270	78.74	abab
341	651.112	27		AX-85924487	69.05	abab
341	651.112	27		AX-85931701	63.64	male
[truncated: 11,380 more rows]
