# Supplementary material for: Construction of a high-density, high-resolution genetic map and its integration with BAC-based physical map in channel catfish
Source: DNA Res. 2014 Nov 26;22(1):39–52. doi: 10.1093/dnares/dsu038 (PMC4379976; doi:10.1093/dnares/dsu038)
Supplement: Supplementary Data [file supp_dsu038_dsu038supp_data3.xlsx]

## Sheet: additional file 3
Table S3: Ratios of physical to genetic distance across all 29 LGs. Ratios were estimated based on the difference of the physical distances (Kb) and genetic distances (cM) between multiple SNP markers mapped from the same contigs.The top ten highest ratios of genetic distances (cM) to physical distances (Kb) were shown in red.
LGs	Ctg	Markers	Kb	cM	Kb/cM	cM/kb
1	91	AX-85287397-AX-85939613	147.9	1.04	142.212	0.00703178
1	316	AX-85272551-AX-85239163	363.8	0.41	887.317	0.00112699
1	316	AX-85239163-AX-85234816	382.5	1.79	213.687	0.00467974
1	316	AX-85234816-AX-85188724	178.5	0.06	2975	0.000336134
1	316	AX-85188724-AX-85219738	100.3	0.01	10030	9.97009e-05
1	316	AX-85219738-AX-85401835	0	0	NA	NA
1	316	AX-85401835-AX-85219924	100.3	0.11	911.818	0.00109671
1	370	AX-85235176-AX-85244142	32.3	1.25	25.84	0.0386997
1	504	AX-86006423-AX-85202024	175.1	3.42	51.1988	0.0195317
1	1011	AX-85287992-AX-85209400	127.5	0.34	375	0.00266667
1	1037	AX-85211564-AX-85223740	120.7	0	NA	0
1	1191	AX-85274566-AX-85270472	78.2	0.69	113.333	0.00882353
1	1561	AX-85262782-AX-85264158	207.4	0.81	256.049	0.0039055
1	1612	AX-86124748-AX-85969276	40.8	0.79	51.6456	0.0193627
1	1702	AX-85266238-AX-85216019	27.2	2.18	12.4771	0.0801471
1	2099	AX-85392284-AX-85235335	57.8	0.95	60.8421	0.016436
2	108	AX-85217526-AX-85272406	224.4	0.65	345.231	0.00289661
2	108	AX-85272406-AX-85271805	20.4	0.13	156.923	0.00637255
2	108	AX-85271805-AX-85224946	246.5	0.06	4108.33	0.000243408
2	108	AX-85224946-AX-85259894	217.6	0.03	7253.33	0.000137868
2	145	AX-85264775-AX-85285460	115.6	1.74	66.4368	0.0150519
2	343	AX-85969438-AX-85225268	193.8	4.4	44.0455	0.0227038
2	373	AX-85211359-AX-85409204	39.1	0.82	47.6829	0.0209719
2	373	AX-85409204-AX-85238860	261.8	0.37	707.568	0.00141329
2	610	AX-85244217-AX-85189510	130.9	2.27	57.6652	0.0173415
2	989	AX-85234147-AX-85213571	0	0	NA	NA
2	1378	AX-85205911-AX-85264161	156.4	0.21	744.762	0.00134271
2	1378	AX-85264161-AX-85405926	129.2	2.17	59.5392	0.0167957
2	1466	AX-85286819-AX-85220476	98.6	0.59	167.119	0.00598377
2	1930	AX-85207741-AX-85251569	139.4	5.84	23.8699	0.0418938
3	480	AX-85268135-AX-85261102	1.7	2.11	0.805687	1.24118
3	1347	AX-85227906-AX-85245126	74.8	0.31	241.29	0.00414439
3	3076	AX-85267104-AX-85216420	78.2	1.36	57.5	0.0173913
4	185	AX-85234306-AX-85206611	136	0.13	1046.15	0.000955882
4	185	AX-85206611-AX-85212572	229.5	0.33	695.455	0.00143791
4	234	AX-85250971-AX-85370633	11.9	2.97	4.00673	0.24958
4	396	AX-85236564-AX-85319264	146.2	0	NA	0
4	426	AX-85188859-AX-85294616	91.8	1.03	89.1262	0.01122
4	442	AX-85191215-AX-85252287	289	0.32	903.125	0.00110727
4	598	AX-85234005-AX-85370928	159.8	0.95	168.211	0.00594493
4	598	AX-85370928-AX-85198376	217.6	0.01	21760	4.59559e-05
4	598	AX-85198376-AX-85197594	183.6	0.02	9180	0.000108932
4	598	AX-85197594-AX-85242413	102	0	NA	0
4	623	AX-85265522-AX-85274576	231.2	0.31	745.806	0.00134083
4	623	AX-85274576-AX-85963682	93.5	0	NA	0
4	964	AX-85220107-AX-85249241	49.3	0.23	214.348	0.00466531
4	964	AX-85249241-AX-85228225	122.4	0.29	422.069	0.00236928
4	2162	AX-85256008-AX-85338638	195.5	0	NA	0
4	2297	AX-85212570-AX-85227240	5.1	0.62	8.22581	0.121569
4	3463	AX-85267103-AX-85273513	171.7	0.57	301.228	0.00331974
5	268	AX-86132229-AX-85274796	76.5	0.01	7650	0.000130719
5	494	AX-85215838-AX-85203226	122.4	0.64	191.25	0.00522876
5	494	AX-85203226-AX-85244525	142.8	0	NA	0
5	494	AX-85244525-AX-85195718	142.8	5.63	25.3641	0.0394258
5	494	AX-85195718-AX-85197591	119	0.34	350	0.00285714
5	494	AX-85197591-AX-85222725	83.3	0	NA	0
5	494	AX-85222725-AX-85248243	113.9	2.09	54.4976	0.0183494
5	853	AX-85275987-AX-85259891	202.3	0.03	6743.33	0.000148295
5	1003	AX-85384198-AX-85208192	134.3	0.87	154.368	0.00647803
5	1121	AX-85239015-AX-85397496	0	0	NA	NA
5	1135	AX-85269673-AX-85365691	108.8	0	NA	0
5	1135	AX-85365691-AX-85237050	125.8	1.43	87.972	0.0113672
6	193	AX-85259750-AX-85190621	503.2	3.74	134.545	0.00743243
6	193	AX-85190621-AX-85283716	603.5	0.39	1547.44	0.00064623
6	193	AX-85283716-AX-85222699	127.5	0.33	386.364	0.00258824
6	666	AX-85216041-AX-85198557	3.4	0.27	12.5926	0.0794118
6	830	AX-85217910-AX-85931164	425	0	NA	0
6	1059	AX-85244856-AX-85270260	39.1	0	NA	0
6	1635	AX-85218280-AX-85371596	120.7	0	NA	0
6	1635	AX-85371596-AX-85236256	37.4	1.07	34.9533	0.0286096
6	1635	AX-85236256-AX-85266605	0	0	NA	NA
6	1773	AX-85233042-AX-85244999	0	0	NA	NA
6	1776	AX-85234987-AX-85258144	178.5	0	NA	0
6	1776	AX-85258144-AX-85264041	178.5	0.29	615.517	0.00162465
7	57	AX-85263553-AX-85253819	8.5	0.03	283.333	0.00352941
7	73	AX-85268251-AX-85346724	25.5	0.06	425	0.00235294
7	73	AX-85346724-AX-85207485	85	0.14	607.143	0.00164706
7	73	AX-85207485-AX-85213796	20.4	0.44	46.3636	0.0215686
7	152	AX-85268380-AX-85246157	76.5	0.76	100.658	0.00993464
7	152	AX-85246157-AX-85415770	76.5	0.33	231.818	0.00431373
7	152	AX-85415770-AX-85222703	103.7	0.84	123.452	0.00810029
7	152	AX-85222703-AX-85221427	34	0.11	309.091	0.00323529
7	369	AX-85373206-AX-85348424	117.3	0.12	977.5	0.00102302
7	677	AX-85944336-AX-85268002	295.8	0.08	3697.5	0.000270453
7	677	AX-85268002-AX-85192847	340	1.74	195.402	0.00511765
7	1016	AX-85243490-AX-85285659	147.9	0	NA	0
7	1018	AX-85191821-AX-85197780	34	0.09	377.778	0.00264706
7	1018	AX-85197780-AX-85264505	10.2	0.01	1020	0.000980392
7	1064	AX-85209078-AX-85253148	0	0	NA	NA
7	1476	AX-85260964-AX-85230856	142.8	0.33	432.727	0.00231092
7	1540	AX-85949988-AX-86006015	193.8	4.45	43.5506	0.0229618
7	1887	AX-85250263-AX-85295314	0	0	NA	NA
8	159	AX-85279085-AX-85373592	76.5	0	NA	0
8	189	AX-85287135-AX-85233815	294.1	3.97	74.0806	0.0134988
8	375	AX-85217599-AX-85220290	28.9	0	NA	0
8	375	AX-85220290-AX-85261371	260.1	0.4	650.25	0.00153787
8	376	AX-85322231-AX-85248099	159.8	0.05	3196	0.000312891
8	378	AX-85217685-AX-85269317	81.6	0.26	313.846	0.00318627
8	689	AX-86070178-AX-85235498	124.1	0.38	326.579	0.00306205
8	1265	AX-85236887-AX-85922255	11.9	0.64	18.5937	0.0537815
8	1270	AX-86150387-AX-85429546	52.7	2.95	17.8644	0.0559772
8	2101	AX-85435192-AX-85943932	210.8	0.04	5270	0.000189753
8	2914	AX-85220103-AX-85249773	20.4	1.11	18.3784	0.0544118
9	72	AX-85256137-AX-85191346	37.4	0.35	106.857	0.00935829
9	72	AX-85191346-AX-85275495	141.1	0.81	174.198	0.00574061
9	72	AX-85275495-AX-85218462	42.5	2.65	16.0377	0.0623529
9	72	AX-85218462-AX-85254642	299.2	1.64	182.439	0.00548128
9	113	AX-85208655-AX-85231351	156.4	2.69	58.1413	0.0171995
9	113	AX-85231351-AX-85218267	130.9	1.51	86.6887	0.0115355
9	490	AX-85198766-AX-85370645	71.4	0.57	125.263	0.00798319
9	490	AX-85370645-AX-85987364	11.9	1.1	10.8182	0.092437
9	490	AX-85987364-AX-85221603	139.4	0.9	154.889	0.00645624
9	490	AX-85221603-AX-85253959	299.2	0	NA	0
9	814	AX-85210303-AX-85440164	266.9	1.07	249.439	0.00400899
9	1337	AX-86100902-AX-85410460	129.2	0.05	2584	0.000386997
9	1433	AX-85239308-AX-85255721	246.5	0.48	513.542	0.00194726
9	2139	AX-85269199-AX-85279098	0	0	NA	NA
10	436	AX-85217527-AX-85211758	460.7	0.57	808.246	0.00123725
10	436	AX-85211758-AX-85263556	333.2	0.02	16660	6.0024e-05
10	436	AX-85263556-AX-85285454	159.8	1.13	141.416	0.00707134
10	436	AX-85285454-AX-85203228	187	0.09	2077.78	0.000481283
10	611	AX-85255563-AX-85237956	20.4	0.54	37.7778	0.0264706
10	1798	AX-85283493-AX-85318999	168.3	0.93	180.968	0.00552585
11	20	AX-85349661-AX-85282813	192.1	0.96	200.104	0.0049974
11	41	AX-85273198-AX-85998767	47.6	0	NA	0
11	114	AX-85191518-AX-85249947	210.8	0	NA	0
11	551	AX-85210959-AX-85963364	0	0	NA	NA
11	626	AX-85244996-AX-85257204	479.4	0.61	785.902	0.00127242
11	626	AX-85257204-AX-85416089	37.4	1.28	29.2188	0.0342246
11	626	AX-85416089-AX-85241467	18.7	0.86	21.7442	0.0459893
11	646	AX-85231014-AX-85230842	119	0.02	5950	0.000168067
11	682	AX-85249663-AX-85360998	144.5	0.17	850	0.00117647
11	706	AX-85404728-AX-85424645	34	0.49	69.3878	0.0144118
11	706	AX-85424645-AX-85336511	141.1	1.45	97.3103	0.0102764
11	724	AX-85445415-AX-85276129	10.2	1.32	7.72727	0.129412
11	1024	AX-85354362-AX-85249085	248.2	1.82	136.374	0.0073328
11	1330	AX-85220872-AX-85964758	163.2	1.31	124.58	0.00802696
12	27	AX-85386586-AX-86073008	193.8	0.8	242.25	0.00412797
12	56	AX-85236405-AX-85278861	231.2	0.03	7706.67	0.000129758
12	82	AX-85239309-AX-85249238	124.1	0.86	144.302	0.0069299
12	82	AX-85249238-AX-85278855	69.7	1.64	42.5	0.0235294
12	82	AX-85278855-AX-85227576	314.5	1.66	189.458	0.00527822
12	169	AX-85211567-AX-85227622	17	0.28	60.7143	0.0164706
12	169	AX-85227622-AX-85248682	508.3	14.44	35.2008	0.0284084
12	422	AX-85249944-AX-85222346	5.1	0.05	102	0.00980392
12	441	AX-85994515-AX-85304506	200.6	3.26	61.5337	0.0162512
12	460	AX-85257734-AX-85390456	8.5	0.28	30.3571	0.0329412
12	518	AX-85240890-AX-85257880	170	0.47	361.702	0.00276471
12	518	AX-85257880-AX-85275989	40.8	0.36	113.333	0.00882353
12	841	AX-85260558-AX-85191676	88.4	1.46	60.5479	0.0165158
12	1073	AX-85253830-AX-85960800	110.5	3.47	31.8444	0.0314027
12	1126	AX-85198164-AX-85210712	164.9	0.59	279.492	0.00357793
12	1317	AX-85213791-AX-85263413	198.9	0.23	864.783	0.00115636
12	1317	AX-85263413-AX-85228413	202.3	0.01	20230	4.94315e-05
12	1317	AX-85228413-AX-85191212	64.6	0.04	1615	0.000619195
12	1539	AX-85228240-AX-85263676	0	0	NA	NA
12	3171	AX-85393686-AX-85398020	0	0.67	0	NA
13	92	AX-85294476-AX-85228064	144.5	0.52	277.885	0.00359862
13	195	AX-85219362-AX-85237202	120.7	0.38	317.632	0.0031483
13	348	AX-85284207-AX-85426282	44.2	1.25	35.36	0.0282805
13	631	AX-85213978-AX-85201068	103.7	4.17	24.8681	0.0402122
13	631	AX-85201068-AX-85212775	32.3	1.56	20.7051	0.0482972
13	652	AX-85279470-AX-85236417	0	1	0	NA
13	700	AX-85314378-AX-85239615	227.8	2.09	108.995	0.00917471
13	738	AX-85291781-AX-85968091	229.5	0	NA	0
13	980	AX-85196085-AX-85219732	79.9	0.39	204.872	0.0048811
13	992	AX-85221609-AX-85408892	137.7	1.75	78.6857	0.0127088
13	992	AX-85408892-AX-85226082	73.1	0.69	105.942	0.00943912
13	992	AX-85226082-AX-85248681	168.3	0.33	510	0.00196078
13	1116	AX-85251134-AX-85236888	149.6	0.83	180.241	0.00554813
13	1246	AX-85279716-AX-85409647	119	0.42	283.333	0.00352941
13	1246	AX-85409647-AX-85216428	258.4	1.27	203.465	0.00491486
13	1246	AX-85216428-AX-85362696	127.5	3.06	41.6667	0.024
13	3010	AX-85264509-AX-85281710	215.9	0	NA	0
13	3010	AX-85281710-AX-85994711	159.8	0.29	551.034	NA
14	191	AX-85207250-AX-85202270	362.1	2.29	158.122	0.00632422
14	197	AX-85241195-AX-85282035	22.1	0	NA	0
14	197	AX-85282035-AX-85405195	142.8	1.25	114.24	0.0087535
14	197	AX-85405195-AX-85999102	168.3	0.15	1122	0.000891266
14	344	AX-85932297-AX-85259236	86.7	1.47	58.9796	0.016955
14	692	AX-85227416-AX-85426037	236.3	2.14	110.421	0.00905628
14	1241	AX-85307577-AX-85942945	180.2	0.37	487.027	0.00205327
14	1294	AX-85270368-AX-85271459	25.5	0	NA	0
14	1957	AX-85260409-AX-85261638	44.2	0	NA	0
14	1989	AX-85234820-AX-85266732	51	1.78	28.6517	0.034902
15	28	AX-85268600-AX-85270366	6.8	0	NA	0
15	28	AX-85270366-AX-85286573	137.7	1.98	69.5455	0.0143791
15	28	AX-85286573-AX-85212173	125.8	0.63	199.683	0.00500795
15	28	AX-85212173-AX-85231030	90.1	0	NA	0
15	28	AX-85231030-AX-85242985	90.1	0	NA	0
15	28	AX-85242985-AX-85330907	0	0	NA	NA
15	61	AX-85244710-AX-85216029	86.7	0.74	117.162	0.00853518
15	61	AX-85216029-AX-85273678	37.4	0.15	249.333	0.0040107
15	61	AX-85273678-AX-85958667	28.9	0.51	56.6667	0.0176471
15	86	AX-85270597-AX-85260969	3.4	1.81	1.87845	0.532353
15	96	AX-85944717-AX-85256934	32.3	0.71	45.493	0.0219814
15	214	AX-85218269-AX-85240074	113.9	0	NA	0
15	214	AX-85240074-AX-85279391	3.4	0	NA	0
15	648	AX-85300825-AX-85207257	142.8	0.04	3570	0.000280112
15	648	AX-85207257-AX-85226095	153	0	NA	0
15	648	AX-85226095-AX-85251869	283.9	0	NA	0
15	648	AX-85251869-AX-85211775	0	0.25	0	NA
15	678	AX-85241038-AX-85390094	185.3	0	NA	0
15	958	AX-85955648-AX-85230364	275.4	2.4	114.75	0.0087146
16	6	AX-85196830-AX-85202734	159.8	0.33	484.242	0.00206508
16	6	AX-85202734-AX-85226583	275.4	0.25	1101.6	0.000907771
16	38	AX-85268735-AX-85277699	158.1	0.2	790.5	0.00126502
16	38	AX-85277699-AX-85260695	270.3	0.3	901	0.00110988
16	38	AX-85260695-AX-85399493	255	0.03	8500	0.000117647
16	101	AX-85257329-AX-85279302	52.7	1.21	43.5537	0.0229602
16	132	AX-85220487-AX-85231347	61.2	0	NA	0
16	132	AX-85231347-AX-85281424	448.8	0	NA	0
16	153	AX-85233479-AX-85313296	8.5	0.26	32.6923	0.0305882
16	245	AX-85229892-AX-85427886	200.6	1.13	177.522	0.0056331
16	342	AX-85238571-AX-85267232	181.9	0	NA	0
16	621	AX-85234496-AX-85979581	28.9	0	NA	0
16	621	AX-85979581-AX-85281310	154.7	1.26	122.778	0.0081448
16	665	AX-85200609-AX-85216023	23.8	0	NA	0
16	686	AX-85231942-AX-85264765	181.9	0	NA	0
16	754	AX-85217371-AX-85275115	13.6	0	NA	0
16	1051	AX-85241050-AX-85231486	227.8	0.09	2531.11	0.000395083
16	1051	AX-85231486-AX-85242540	18.7	0.22	85	0.0117647
16	2127	AX-85243778-AX-85253808	17	0.3	56.6667	0.0176471
16	2722	AX-85253951-AX-85300931	0	0	NA	NA
17	65	AX-85959436-AX-85203906	125.8	0.39	322.564	0.00310016
17	65	AX-85203906-AX-85270964	40.8	0.11	370.909	0.00269608
17	499	AX-85244092-AX-85338144	28.9	0.86	33.6047	0.0297578
17	591	AX-85220287-AX-85241336	127.5	0.48	265.625	0.00376471
17	856	AX-85232872-AX-85236583	219.3	0	NA	0
17	856	AX-85236583-AX-85253966	15.3	0	NA	0
17	885	AX-85402758-AX-85242077	299.2	1.89	158.307	0.00631684
17	885	AX-85242077-AX-85211350	583.1	0.19	3068.95	0.000325845
17	885	AX-85211350-AX-85247955	71.4	0.45	158.667	0.00630252
17	885	AX-85247955-AX-85265145	85	0	NA	0
17	1500	AX-85266247-AX-85291888	0	0	NA	NA
17	1667	AX-85276691-AX-85967367	457.3	3.8	120.342	0.00830964
18	134	AX-85320531-AX-85971007	164.9	0.86	191.744	0.00521528
18	222	AX-85433574-AX-85196837	487.9	0.54	903.519	0.00110678
18	222	AX-85196837-AX-85200134	91.8	0	NA	0
18	901	AX-85223049-AX-85265394	268.6	1.35	198.963	0.00502606
18	1050	AX-85974469-AX-86017299	39.1	2.45	15.9592	0.0626598
19	173	AX-85231633-AX-85434296	25.5	1.15	22.1739	0.045098
19	173	AX-85434296-AX-85246445	217.6	0.61	356.721	0.00280331
19	331	AX-85209657-AX-85246299	20.4	1.5	13.6	0.0735294
19	876	AX-85222542-AX-85201309	130.9	0.51	256.667	0.0038961
19	917	AX-85319412-AX-85219360	166.6	3.34	49.8802	0.020048
19	956	AX-85258287-AX-85270463	0	0	NA	NA
19	1198	AX-85227683-AX-85391847	57.8	15.91	3.63294	0.27526
19	1249	AX-85269679-AX-85270768	142.8	3.56	40.1124	0.02493
19	1300	AX-85210106-AX-85277365	105.4	1.82	57.9121	0.0172676
19	1497	AX-85228722-AX-85267753	227.8	0	NA	0
19	1916	AX-85210105-AX-85243221	1.7	0.17	10	0.1
20	258	AX-85339921-AX-85363639	44.2	0	NA	0
20	258	AX-85363639-AX-85249090	168.3	3.53	47.6771	0.0209745
20	281	AX-85239612-AX-85242078	51	0	NA	0
20	281	AX-85242078-AX-85275771	28.9	0.01	2890	0.000346021
20	281	AX-85275771-AX-85294411	5.1	0.43	11.8605	0.0843137
20	283	AX-85418894-AX-85418037	0	0	NA	NA
20	747	AX-85249236-AX-85357260	159.8	1.16	137.759	0.00725907
20	747	AX-85357260-AX-85222891	132.6	1.31	101.221	0.00987934
20	747	AX-85222891-AX-85256685	314.5	0.6	524.167	0.00190779
20	747	AX-85256685-AX-85262011	0	0	NA	NA
20	747	AX-85262011-AX-85400415	73.1	1.53	47.7778	0.0209302
20	931	AX-85199189-AX-85276518	11.9	0.53	22.4528	0.0445378
20	1284	AX-85202736-AX-85360535	297.5	0.05	5950	0.000168067
21	43	AX-85265782-AX-85280674	39.1	0.04	977.5	0.00102302
21	43	AX-85280674-AX-85241147	13.6	0.38	35.7895	0.0279412
21	52	AX-85229887-AX-85240717	207.4	0.17	1220	0.000819672
21	52	AX-85240717-AX-85250384	88.4	0	NA	0
21	52	AX-85250384-AX-85275236	168.3	0.26	647.308	0.00154486
21	59	AX-85385443-AX-85291509	425	7	60.7143	0.0164706
21	59	AX-85291509-AX-85364175	13.6	1.05	12.9524	0.0772059
21	98	AX-85346314-AX-85241352	0	0	0	NA
21	209	AX-85240885-AX-85228062	56.1	1.68	33.3929	0.0299465
21	402	AX-85979586-AX-85406814	122.4	0.03	4080	0.000245098
21	418	AX-85208412-AX-85209081	47.6	0.68	70	0.0142857
21	455	AX-85225455-AX-85241792	15.3	0	NA	0
21	455	AX-85241792-AX-85257483	241.4	0	NA	0
21	1214	AX-85204569-AX-85231789	44.2	1.01	43.7624	0.0228507
21	1214	AX-85231789-AX-85271099	397.8	0.88	452.045	0.00221217
21	2382	AX-85228719-AX-85268727	42.5	0	NA	0
21	2382	AX-85268727-AX-86006952	112.2	0	NA	0
22	19	AX-85259363-AX-85273098	1.7	3.82	0.445026	2.24706
22	107	AX-85190475-AX-85191681	139.4	0.25	557.6	0.0017934
22	107	AX-85191681-AX-85249078	134.3	0	NA	0
22	166	AX-85203708-AX-85261489	263.5	0.99	266.162	0.00375712
22	340	AX-85246009-AX-85250521	326.4	0.08	4080	0.000245098
22	340	AX-85250521-AX-85214427	493	0.06	8216.67	0.000121704
22	453	AX-85280568-AX-85210718	117.3	0.06	1955	0.000511509
22	453	AX-85210718-AX-85268491	195.5	0	NA	0
22	973	AX-85228911-AX-85422331	278.8	0	NA	0
22	973	AX-85422331-AX-85232859	112.2	0.88	127.5	0.00784314
22	973	AX-85232859-AX-85193458	3.4	7.7	0.441558	2.26471
22	975	AX-85261635-AX-85211217	59.5	2.43	24.4856	0.0408403
22	1045	AX-85213151-AX-85210715	78.2	0.36	217.222	0.00460358
22	2825	AX-85246787-AX-85246614	32.3	3.23	10	0.1
23	12	AX-85241953-AX-85378042	113.9	0.64	177.969	0.00561896
23	12	AX-85378042-AX-85219003	190.4	0.47	405.106	0.00246849
23	74	AX-85252277-AX-85222896	69.7	0.26	268.077	0.00373027
23	74	AX-85222896-AX-85257608	56.1	0.49	114.49	0.0087344
23	74	AX-85257608-AX-85234642	159.8	6.88	23.2267	0.0430538
23	211	AX-85373383-AX-85354712	103.7	3.14	33.0255	0.0302797
23	301	AX-85329377-AX-85228220	134.3	1.07	125.514	0.00796724
23	301	AX-85228220-AX-85242539	71.4	0	NA	0
23	301	AX-85242539-AX-85256273	249.9	0	NA	0
23	301	AX-85256273-AX-85278141	210.8	0	NA	0
23	301	AX-85278141-AX-85251733	37.4	0.11	340	0.00294118
23	301	AX-85251733-AX-85213799	23.8	0.34	70	0.0142857
23	301	AX-85213799-AX-85223051	239.7	0.06	3995	0.000250313
23	301	AX-85223051-AX-85367448	64.6	0.24	269.167	0.00371517
23	310	AX-85265788-AX-85282716	227.8	0.22	1035.45	0.000965759
23	650	AX-85284379-AX-86089556	56.1	2.82	19.8936	0.0502674
23	654	AX-85267745-AX-85340303	105.4	0	NA	0
23	727	AX-85213152-AX-85231787	0	0	NA	NA
23	727	AX-85231787-AX-85421929	175.1	5.02	34.8805	0.0286693
23	727	AX-85421929-AX-85193598	151.3	0.17	890	0.0011236
23	1038	AX-85403191-AX-85263414	79.9	0.77	103.766	0.00963705
23	1038	AX-85263414-AX-85357559	144.5	0.28	516.071	0.00193772
23	1207	AX-85234151-AX-85285265	37.4	0	NA	0
23	1207	AX-85285265-AX-85964900	103.7	0	NA	0
23	1351	AX-85218633-AX-86004919	76.5	2	38.25	0.0261438
24	50	AX-85252699-AX-85245279	312.8	1.12	279.286	0.00358056
24	398	AX-85223239-AX-85383082	151.3	2.3	65.7826	0.0152016
24	411	AX-85234304-AX-85994394	204	4.02	50.7463	0.0197059
24	411	AX-85994394-AX-85274683	127.5	0.01	12750	7.84314e-05
24	550	AX-85317784-AX-85304122	195.5	2.21	88.4615	0.0113043
24	550	AX-85304122-AX-85216623	173.4	0.2	867	0.0011534
24	695	AX-85242388-AX-85217529	183.6	2.48	74.0323	0.0135076
24	878	AX-85234439-AX-85217364	59.5	1.28	46.4844	0.0215126
24	890	AX-85220474-AX-85218629	144.5	0.45	321.111	0.00311419
24	890	AX-85218629-AX-85285549	81.6	0.09	906.667	0.00110294
24	890	AX-85285549-AX-85275556	42.5	1.92	22.1354	0.0451765
24	1107	AX-85265270-AX-85334901	124.1	0.11	1128.18	0.000886382
24	1405	AX-85229571-AX-85231785	132.6	0	NA	0
24	1626	AX-85208417-AX-85327497	159.8	1.45	110.207	0.00907384
24	2436	AX-85218997-AX-85263929	222.7	0	NA	0
25	16	AX-85218076-AX-85425910	98.6	1.11	88.8288	0.0112576
25	70	AX-85374854-AX-85279198	336.6	0.84	400.714	0.00249554
25	177	AX-85270712-AX-85311109	406.3	0.03	13543.3	7.38371e-05
25	177	AX-85311109-AX-85947859	62.9	1.45	43.3793	0.0230525
25	392	AX-85434946-AX-85209480	134.3	0.33	406.97	0.00245719
25	392	AX-85209480-AX-85410747	47.6	0	NA	0
25	392	AX-85410747-AX-85397511	433.5	0.08	5418.75	0.000184544
25	392	AX-85397511-AX-85965352	0	0	NA	NA
25	434	AX-85940864-AX-85290592	154.7	0.93	166.344	0.00601164
25	434	AX-85290592-AX-85221597	95.2	1.1	86.5455	0.0115546
25	469	AX-85927466-AX-86144453	57.8	1.26	45.873	0.0217993
25	1123	AX-85267752-AX-85262124	79.9	0.14	570.714	0.00175219
25	2354	AX-85207097-AX-85268599	132.6	0	NA	0
25	2564	AX-85247361-AX-85250510	173.4	0.04	4335	0.000230681
26	403	AX-85206384-AX-85259241	222.7	1.3	171.308	0.00583745
26	403	AX-85259241-AX-85406184	202.3	0.18	1123.89	0.000889768
26	403	AX-85406184-AX-85217180	8.5	0.47	18.0851	0.0552941
26	403	AX-85217180-AX-85225610	215.9	0.08	2698.75	0.000370542
26	972	AX-85255726-AX-85277904	44.2	0	NA	0
26	1093	AX-85275783-AX-85256548	350.2	5.97	58.66	0.0170474
26	1621	AX-85195931-AX-85233653	141.1	1.08	130.648	0.00765415
26	1621	AX-85233653-AX-85270849	136	0.15	906.667	0.00110294
26	2122	AX-85236260-AX-85215836	17	3.18	5.34591	0.187059
26	2122	AX-85215836-AX-85254214	153	0.99	154.545	0.00647059
26	2122	AX-85254214-AX-85357642	0	0	NA	NA
26	2201	AX-85234149-AX-85223580	107.1	0.1	1071	0.000933707
26	3059	AX-85251574-AX-85281020	57.8	0	NA	0
27	353	AX-85254337-AX-85256807	11.9	0	NA	0
27	353	AX-85256807-AX-85218470	251.6	0.07	3594.29	0.000278219
27	638	AX-85257476-AX-85208188	103.7	0.66	157.121	0.00636451
27	638	AX-85208188-AX-85267023	27.2	3.05	8.91803	0.112132
27	1144	AX-85245425-AX-85210940	34	3.83	8.87728	0.112647
27	1146	AX-85284573-AX-85297694	0	0	NA	NA
27	1387	AX-85237045-AX-85282814	45.9	0.92	49.8913	0.0200436
27	1672	AX-85263299-AX-85253145	3.4	3.74	0.909091	1.1
27	1883	AX-85254205-AX-85260692	0	0	NA	NA
28	5	AX-85409518-AX-85218628	20.4	0.09	226.667	0.00441176
28	5	AX-85218628-AX-85235341	168.3	0	NA	0
28	100	AX-85218469-AX-85191964	11.9	0.86	13.8372	0.0722689
28	131	AX-85388721-AX-85234989	51	1.05	48.5714	0.0205882
28	147	AX-85201531-AX-85282136	200.6	0	NA	0
28	247	AX-85199177-AX-85276763	1.7	0.39	4.35897	0.229412
28	262	AX-85250656-AX-85190026	431.8	0.8	539.75	0.00185271
28	262	AX-85190026-AX-85352065	232.9	0.18	1293.89	0.000772864
28	262	AX-85352065-AX-85259364	248.2	0.25	992.8	0.00100725
28	405	AX-85257877-AX-86062076	3.4	0	NA	0
28	762	AX-85286799-AX-85418438	207.4	7.42	27.9515	0.0357763
28	1202	AX-85267754-AX-85238716	198.9	0.47	423.191	0.002363
28	1239	AX-85203458-AX-85192747	34	3.3	10.303	0.0970588
28	1363	AX-85263806-AX-85296264	0	0	NA	NA
29	157	AX-85252456-AX-85207033	28.9	0.14	206.429	0.00484429
29	157	AX-85207033-AX-85427397	164.9	0.8	206.125	0.00485143
29	294	AX-85262912-AX-85235957	188.7	0.97	194.536	0.00514043
29	425	AX-85375070-AX-85238861	195.5	0.19	1028.95	0.000971867
